# Supplementary material for: A stable genetic polymorphism underpinning microbial syntrophy
Source: ISME J. 2016 Jun 3;10(12):2844–53. doi: 10.1038/ismej.2016.80 (PMC5042321; doi:10.1038/ismej.2016.80)
Supplement: Supplementary File 1 [file ismej201680x2.xlsx]

## Sheet: SNPS_INDELS_VARSCAN_SUMMARY
The raw data files were deposited in the European Nucleotide Archive (ENA) and may be accessed at http://www.ebi.ac.uk/ena/data/view/PRJEB12162
			DvH-ns (Library and ENA Sample ID)																				DvH-s (Library and ENA Sample ID)
			DvH-ns1 LIB12352 ERS1020850				DvH-ns2 LIB12353 ERS1020851				DvH-ns3 LIB12354 ERS1020852				DvH-ns4 LIB12355 ERS1020853				DvH-ns5 LIB12356 ERS1020854				DvH-s1 LIB12357 ERS1020855				DvH-s2 LIB12358 ERS1020856				DvH-s3 LIB12359 ERS1020857				DvH-s4 LIB12360 ERS1020858				DvH-s5 LIB12361 ERS1020859
POSITION		REF	WT	Variation		FREQ	WT	Variation		FREQ	WT	Variation		FREQ	WT	Variation		FREQ	WT	Variation		FREQ	WT	Variation		FREQ	WT	Variation		FREQ	WT	Variation		FREQ	WT	Variation		FREQ	WT	Variation		FREQ
Pdv SNPs
49089	pdv	G		C		1		C		1		C		1		C		1		C		1	G				G					C		1		C		1		C		1
99998	pdv	C		G		0.5938		G		0.5714		G		0.7027		G		0.5405		G		0.5833	C				C				C					G		0.619		G		0.65
Chromosome SNPs
122960	chromosome	G	G				G				G				G				G				G				G				G					A		1	G
665534	chromosome	A		G		0.3913	A				A				A				A				A				A				A				A				A
860245	chromosome	G		A		0.2653		A		0.6849	G					A		0.9362		A		0.7885		A		1		A		1		A		1		A		1		A		1
1073326	chromosome	C		T		1		T		1		T		1		T		1		T		1		T		1		T		1		T		1		T		0.9922		T		1
1163420	chromosome	C	C				C				C					T		0.2838	C				C					T		0.2317		T		0.2073		T		0.2561	C
1343412	chromosome	G		A		0.641		A		0.3491		A		0.9919	G				G				G				G				G				G				G
1363430	chromosome	C		A		1		A		1		A		1		A		1		A		1		A		1		A		1		A		1		A		1		A		1
1773256	chromosome	G		C		1		C		1		C		1		C		1		C		1		C		1		C		1		C		1		C		1		C		1
1913197	chromosome	T		G		1		G		1		G		1		G		1		G		1		G		1		G		1		G		1		G		1		G		1
2082589	chromosome	G		A		0.2297		A		0.2593	G					A		0.3607	G					A		0.2903		A		0.209		A		0.2353		A		0.3649		A		0.3636
2086064	chromosome	G	G					A		0.2073	G				G				G				G				G				G					A		0.2208	G
2225428	chromosome	G		A		0.2235	G				G				G				G				G				G				G				G				G
2385452	chromosome	G		A		0.3846		A		0.7973	G					A		0.9158		A		0.8191		A		1		A		1		A		1		A		1		A		1
2497258	chromosome	A	A				A				A				A				A				A				A				A					C		1	A
2497276	chromosome	C	C				C				C				C				C					A		1		A		1		A		0.5	C				C
2563275	chromosome	C	C				C				C				C				C				C					T		0.2267	C					T		0.2439		T		0.2878
2696674	chromosome	C	C				C				C					T		0.2019	C				C					T		0.2589		T		0.2683		T		0.2391		T		0.2169
2916076	chromosome	C	C				C				C				C				C				C				C				C				C					T		0.2065
2916077	chromosome	C	C				C				C				C					T		0.2124	C				C				C				C				C
2991685	chromosome	G		T		0.4111		T		0.6824	G					T		0.8774		T		0.8448		T		1		T		1		T		1		T		1		T		1
3064064	chromosome	C		G		1		G		1		G		1		G		1		G		1		G		0.9917		G		1		G		1		G		1		G		1
3064065	chromosome	G		C		1		C		1		C		1		C		1		C		1		C		1		C		1		C		1		C		1		C		1
3094484	chromosome	G	G				G				G				G				G				G				G					A		0.2025	G				G
3141907	chromosome	C		A		0.3898		A		0.747	C					A		0.9118		A		0.8095		A		1		A		1		A		1		A		1		A		1
3142197	chromosome	G		A		0.4022		A		0.7303	G				G				G					A		1		A		1		A		1		A		0.9857		A		1
3142198	chromosome	A		G		1		G		1		G		1		G		1		G		1		G		1		G		1		G		1		G		1		G		1
pdv INDELS
30836	pdv	G		GA		0.9615		GA		0.9275		G		0.4559		GA		0.9		GA		0.9394	G				G					GA		1		GA		0.9231		GA		0.8871
99977	pdv	GCGTAGTGGAACGGCTTGACGC		G		0.42		G		0.4151		GA		0.7917		G		0.3214		G		0.4255	GCGTAGTGGAACGGCTTGACGC				GCGTAGTGGAACGGCTTGACGC				GCGTAGTGGAACGGCTTGACGC					G		0.44		G		0.5106
Chromosome INDELS
42867	chromosome	A		AG		0.9252		AG		0.9551		AG		0.9209		AG		0.9485		AG		0.9398		AG		0.9558		AG		0.9435		AG		0.9604		AG		0.9213		AG		0.8909
211389	chromosome	T		TA		0.8922		TA		0.9672		TA		0.9296		TA		0.9386		TA		0.9508		TA		0.9151		TA		0.949		TA		0.9238		TA		0.9596		TA		0.9505
882511	chromosome	GC		G		0.9065		G		0.9375		G		0.9074		G		0.9406		G		0.9238		G		0.9158		G		0.8889		G		0.8908		G		0.9053		G		0.9195
903887	chromosome	CG	CG				CG				CG					C		0.2	CG				CG				CG				CG				CG				CG
1144620	chromosome	G		GC		0.9574		GC		0.8983		GC		0.9565		GC		0.9688		GC		0.9684		GC		0.9158		GC		0.9216		GC		0.9545		GC		0.9333		GC		0.9518
1191166	chromosome	TC		T		0.9241		T		0.9833		T		0.8889		T		0.9091		T		0.9592		T		0.9318		T		0.9135		T		0.9506		T		0.9368		T		0.9589
1313341	chromosome	G		GC		0.9158		GC		0.9556		GC		0.95		GC		0.9271		GC		0.9368		GC		0.9204		GC		0.9083		GC		0.8857		GC		0.9878		GC		0.8842
1773344	chromosome	GA		G		0.8721		G		0.8866		G		0.8909		G		0.9326		G		0.8974		G		0.9394		G		0.9623		G		0.9444		G		0.9457		G		0.9231
1897096	chromosome	C		CT		0.9328		CT		0.9167		CT		0.9385		CT		0.9091		CT		0.9308		CT		0.9307		CT		0.8951		CT		0.9402		CT		0.8857		CT		0.9389
2083305	chromosome	A		AC		0.9231		AC		0.86		AC		0.887		AC		0.9274		AC		0.9381		AC		0.8898		AC		0.8897		AC		0.8957		AC		0.8542		AC		0.9011
2346259	chromosome	TG		T		0.2719		T		0.5802	TG				TG				TG				TG				TG				TG				TG					T		0.9014
2375493	chromosome	G	G					GT		0.2019		GT		0.7477	G				G				G				G				G				G				G
2381876	chromosome	TGAG		T		0.2917		T		0.6438	TGAG				TGAG				TGAG					T		0.9565		T		0.8947		T		0.8898		T		0.9167		T		0.9592
2497253	chromosome	GTTCAAGCACGTTGCGCAA	GTTCAAGCACGTTGCGCAA				GTTCAAGCACGTTGCGCAA				GTTCAAGCACGTTGCGCAA				GTTCAAGCACGTTGCGCAA				GTTCAAGCACGTTGCGCAA				GTTCAAGCACGTTGCGCAA				GTTCAAGCACGTTGCGCAA				GTTCAAGCACGTTGCGCAA					G		0.5714	GTTCAAGCACGTTGCGCAA
2497258	chromosome	AGCACGTTGCGCAATTCAC	AGCACGTTGCGCAATTCAC				AGCACGTTGCGCAATTCAC				AGCACGTTGCGCAATTCAC				AGCACGTTGCGCAATTCAC				AGCACGTTGCGCAATTCAC					A		0.5616		A		0.5938		A		0.4861	AGCACGTTGCGCAATTCAC				AGCACGTTGCGCAATTCAC
2498824	chromosome	GGTGGTTGTGCA		G		0.4688	GGTGGTTGTGCA					G		0.8448	GGTGGTTGTGCA				GGTGGTTGTGCA				GGTGGTTGTGCA				GGTGGTTGTGCA				GGTGGTTGTGCA				GGTGGTTGTGCA				GGTGGTTGTGCA
2511114	chromosome	GC		G		0.3162		G		0.7176	GC				GC				GC				GC				GC				GC				GC					G		0.9496
2982788	chromosome	G		GCC		0.825		GCC		0.92		GCC		0.9239		GCC		0.9518		GCC		0.8922		GCC		0.8929		GCC		0.8817		GCC		0.7802		GCC		0.8676		GCC		0.8911
3056212	chromosome	A		AG		0.9278		AG		0.9298		AG		0.9111		AG		0.9417		AG		0.94		AG		0.9043		AG		0.9106		AG		0.8947		AG		0.9479		AG		0.9123
3066926	chromosome	C		CACG		0.7872		CACG		0.8857		CACG		0.8835		CACG		0.9355		CACG		0.8925		CACG		0.8315		CACG		0.8462		CACG		0.8476		CACG		0.8734		CACG		0.8421
3140594	chromosome	G		GGA		0.8851		GGA		0.9059		GGA		0.8943		GGA		0.9083		GGA		0.9074		GGA		0.8488		GGA		0.8522		GGA		0.8661		GGA		0.8958		GGA		0.8491
3157291	chromosome	CG		C		0.5577		C		0.2807		C		0.9456	CG				CG				CG				CG				CG				CG				CG
3254670	chromosome	G		GC		0.5455		GC		0.6087		GC		0.4074	G				G					GC		0.4815		GC		0.3939		GC		0.5185	G				G
3276860	chromosome	G		GC		0.8868		GC		0.8909	G					GC		0.8219		GC		0.7879		GC		0.8361	G				G				G					GC		0.8676
3311392	chromosome	CG		C		0.2581	CG				CG				CG				CG				CG				CG				CG				CG				CG
3455727	chromosome	C		CT		0.7674		CT		0.8529		CT		0.8689		CT		0.7955		CT		0.9348		CT		0.8571		CT		0.8507		CT		0.881		CT		0.8125		CT		0.8571
3457155	chromosome	G		GCGC		0.8972		GCGC		0.8941		GCGC		0.9528		GCGC		0.8476		GCGC		0.9709		GCGC		0.913		GCGC		0.907		GCGC		0.866		GCGC		0.9381		GCGC		0.9082

## Sheet: DvH-ns1  
SNPs
##fileformat=VCFv4.1
##source=VarScan2
##INFO=<ID=ADP,Number=1,Type=Integer,Description="Average per-sample depth of bases with Phred score >= 15">
##INFO=<ID=WT,Number=1,Type=Integer,Description="Number of samples called reference (wild-type)">
##INFO=<ID=HET,Number=1,Type=Integer,Description="Number of samples called heterozygous-variant">
##INFO=<ID=HOM,Number=1,Type=Integer,Description="Number of samples called homozygous-variant">
##INFO=<ID=NC,Number=1,Type=Integer,Description="Number of samples not called">
##FILTER=<ID=str10,Description="Less than 10% or more than 90% of variant supporting reads on one strand">
##FILTER=<ID=indelError,Description="Likely artifact due to indel reads at this position">
##FORMAT=<ID=GT,Number=1,Type=String,Description="Genotype">
##FORMAT=<ID=GQ,Number=1,Type=Integer,Description="Genotype Quality">
##FORMAT=<ID=SDP,Number=1,Type=Integer,Description="Raw Read Depth as reported by SAMtools">
##FORMAT=<ID=DP,Number=1,Type=Integer,Description="Quality Read Depth of bases with Phred score >= 15">
##FORMAT=<ID=RD,Number=1,Type=Integer,Description="Depth of reference-supporting bases (reads1)">
##FORMAT=<ID=AD,Number=1,Type=Integer,Description="Depth of variant-supporting bases (reads2)">
##FORMAT=<ID=FREQ,Number=1,Type=String,Description="Variant allele frequency">
##FORMAT=<ID=PVAL,Number=1,Type=String,Description="P-value from Fisher's Exact Test">
##FORMAT=<ID=RBQ,Number=1,Type=Integer,Description="Average quality of reference-supporting bases (qual1)">
##FORMAT=<ID=ABQ,Number=1,Type=Integer,Description="Average quality of variant-supporting bases (qual2)">
##FORMAT=<ID=RDF,Number=1,Type=Integer,Description="Depth of reference-supporting bases on forward strand (reads1plus)">
##FORMAT=<ID=RDR,Number=1,Type=Integer,Description="Depth of reference-supporting bases on reverse strand (reads1minus)">
##FORMAT=<ID=ADF,Number=1,Type=Integer,Description="Depth of variant-supporting bases on forward strand (reads2plus)">
##FORMAT=<ID=ADR,Number=1,Type=Integer,Description="Depth of variant-supporting bases on reverse strand (reads2minus)">
##SnpEffVersion="4.0e (build 2014-09-13), by Pablo Cingolani"
##SnpEffCmd="SnpEff GCA_000195755.1.25 1274_LIB12352_LDI10236_CGATGT_L001_VARSCAN_OUTPUT "
##INFO=<ID=EFF,Number=.,Type=String,Description="Predicted effects for this variant.Format: 'Effect ( Effect_Impact | Functional_Class | Codon_Change | Amino_Acid_Change| Amino_Acid_length | Gene_Name | Transcript_BioType | Gene_Coding | Transcript_ID | Exon_Rank | Genotype_Number [ | ERRORS | WARNINGS ] )' ">
##INFO=<ID=LOF,Number=.,Type=String,Description="Predicted loss of function effects for this variant. Format: 'Gene_Name | Gene_ID | Number_of_transcripts_in_gene | Percent_of_transcripts_affected' ">
##INFO=<ID=NMD,Number=.,Type=String,Description="Predicted nonsense mediated decay effects for this variant. Format: 'Gene_Name | Gene_ID | Number_of_transcripts_in_gene | Percent_of_transcripts_affected' ">
#CHROM	POS	ID	REF	ALT	QUAL	FILTER	INFO	FORMAT	Sample1
pDV	49089	.	G	C	.	PASS	ADP=100;WT=0;HET=0;HOM=1;NC=0;EFF=upstream_gene_variant(MODIFIER||5||439|CDS:AAS94409|protein_coding|CODING|transcript:AAS94409||1|WARNING_TRANSCRIPT_NO_START_CODON),upstream_gene_variant(MODIFIER||1501||440|CDS:AAS94408|protein_coding|CODING|transcript:AAS94408||1),upstream_gene_variant(MODIFIER||2876||283|CDS:AAS94407|protein_coding|CODING|transcript:AAS94407||1),upstream_gene_variant(MODIFIER|…	GT:GQ:SDP:DP:RD:AD:FREQ:PVAL:RBQ:ABQ:RDF:RDR:ADF:ADR	1/1:255:101:100:0:100:100%:1.1044E-59:0:38:0:0:60:40
pDV	99998	.	C	G	.	PASS	ADP=32;WT=0;HET=1;HOM=0;NC=0;EFF=missense_variant(MODERATE|MISSENSE|gGc/gCc|p.Gly173Ala/c.518G>C|889|CDS:AAS94382|protein_coding|CODING|transcript:AAS94382|1|1),upstream_gene_variant(MODIFIER||3727||718|CDS:AAS94384|protein_coding|CODING|transcript:AAS94384||1),upstream_gene_variant(MODIFIER||2261||445|CDS:AAS94383|protein_coding|CODING|transcript:AAS94383||1),downstream_gene_variant(MODIFIER||60…	GT:GQ:SDP:DP:RD:AD:FREQ:PVAL:RBQ:ABQ:RDF:RDR:ADF:ADR	0/1:73:34:32:13:19:59.38%:3.9837E-8:34:37:7:6:11:8
Chromosome	665534	.	A	G	.	PASS	ADP=69;WT=0;HET=1;HOM=0;NC=0;EFF=missense_variant(MODERATE|MISSENSE|tAc/tGc|p.Tyr55Cys/c.164A>G|571|CDS:AAS95078|protein_coding|CODING|transcript:AAS95078|1|1),upstream_gene_variant(MODIFIER||1756||473|CDS:AAS95079|protein_coding|CODING|transcript:AAS95079||1),upstream_gene_variant(MODIFIER||2723||206|CDS:AAS95074|protein_coding|CODING|transcript:AAS95074||1),upstream_gene_variant(MODIFIER||3504|…	GT:GQ:SDP:DP:RD:AD:FREQ:PVAL:RBQ:ABQ:RDF:RDR:ADF:ADR	0/1:95:71:69:42:27:39.13%:3.1039E-10:35:36:14:28:10:17
Chromosome	860245	.	G	A	.	PASS	ADP=98;WT=0;HET=1;HOM=0;NC=0;EFF=synonymous_variant(LOW|SILENT|Ctg/Ttg|p.Leu153Leu/c.457C>T|292|CDS:AAS95249|protein_coding|CODING|transcript:AAS95249|1|1|WARNING_TRANSCRIPT_NO_START_CODON),upstream_gene_variant(MODIFIER||3317||454|CDS:AAS95245|protein_coding|CODING|transcript:AAS95245||1),upstream_gene_variant(MODIFIER||1843||356|CDS:AAS95251|protein_coding|CODING|transcript:AAS95251||1),upstrea…	GT:GQ:SDP:DP:RD:AD:FREQ:PVAL:RBQ:ABQ:RDF:RDR:ADF:ADR	0/1:86:98:98:72:26:26.53%:2.1993E-9:38:36:36:36:13:13
Chromosome	1073326	.	C	T	.	PASS	ADP=133;WT=0;HET=0;HOM=1;NC=0;EFF=upstream_gene_variant(MODIFIER||216||284|CDS:AAS95458|protein_coding|CODING|transcript:AAS95458||1),upstream_gene_variant(MODIFIER||1255||354|CDS:AAS95459|protein_coding|CODING|transcript:AAS95459||1),upstream_gene_variant(MODIFIER||2498||210|CDS:AAS95460|protein_coding|CODING|transcript:AAS95460||1),upstream_gene_variant(MODIFIER||3134||854|CDS:AAS95461|protein_…	GT:GQ:SDP:DP:RD:AD:FREQ:PVAL:RBQ:ABQ:RDF:RDR:ADF:ADR	1/1:255:133:133:0:133:100%:1.7256E-79:0:38:0:0:63:70
Chromosome	1343412	.	G	A	.	PASS	ADP=117;WT=0;HET=1;HOM=0;NC=0;EFF=missense_variant(MODERATE|MISSENSE|Gtt/Att|p.Val19Ile/c.55G>A|90|CDS:AAS95735|protein_coding|CODING|transcript:AAS95735|1|1),upstream_gene_variant(MODIFIER||3013||42|CDS:AAS95731|protein_coding|CODING|transcript:AAS95731||1|WARNING_TRANSCRIPT_NO_START_CODON),upstream_gene_variant(MODIFIER||2504||156|CDS:AAS95732|protein_coding|CODING|transcript:AAS95732||1),upstr…	GT:GQ:SDP:DP:RD:AD:FREQ:PVAL:RBQ:ABQ:RDF:RDR:ADF:ADR	0/1:255:117:117:42:75:64.1%:3.6727E-31:39:38:28:14:34:41
Chromosome	1363430	.	C	A	.	PASS	ADP=64;WT=0;HET=0;HOM=1;NC=0;EFF=missense_variant(MODERATE|MISSENSE|aGa/aTa|p.Arg214Ile/c.641G>T|573|CDS:AAS95750|protein_coding|CODING|transcript:AAS95750|1|1|WARNING_TRANSCRIPT_NO_START_CODON),upstream_gene_variant(MODIFIER||4908||227|CDS:AAS95745|protein_coding|CODING|transcript:AAS95745||1),upstream_gene_variant(MODIFIER||4498||137|CDS:AAS95746|protein_coding|CODING|transcript:AAS95746||1),up…	GT:GQ:SDP:DP:RD:AD:FREQ:PVAL:RBQ:ABQ:RDF:RDR:ADF:ADR	1/1:255:64:64:0:64:100%:4.1752E-38:0:34:0:0:20:44
Chromosome	1773256	.	G	C	.	PASS	ADP=99;WT=0;HET=0;HOM=1;NC=0;EFF=missense_variant(MODERATE|MISSENSE|Cag/Gag|p.Gln106Glu/c.316C>G|161|CDS:AAS96175|protein_coding|CODING|transcript:AAS96175|1|1),upstream_gene_variant(MODIFIER||682||39|CDS:AAS96176|protein_coding|CODING|transcript:AAS96176||1),upstream_gene_variant(MODIFIER||1069||415|CDS:AAS96177|protein_coding|CODING|transcript:AAS96177||1),upstream_gene_variant(MODIFIER||3816||…	GT:GQ:SDP:DP:RD:AD:FREQ:PVAL:RBQ:ABQ:RDF:RDR:ADF:ADR	1/1:255:101:99:0:99:100%:4.3954E-59:0:39:0:0:50:49
Chromosome	1913197	.	T	G	.	PASS	ADP=92;WT=0;HET=0;HOM=1;NC=0;EFF=missense_variant(MODERATE|MISSENSE|Atg/Ctg|p.Met102Leu/c.304A>C|318|CDS:AAS96318|protein_coding|CODING|transcript:AAS96318|1|1|WARNING_TRANSCRIPT_NO_START_CODON),upstream_gene_variant(MODIFIER||4187||260|CDS:AAS96313|protein_coding|CODING|transcript:AAS96313||1|WARNING_TRANSCRIPT_NO_START_CODON),upstream_gene_variant(MODIFIER||3322||307|CDS:AAS96314|protein_coding…	GT:GQ:SDP:DP:RD:AD:FREQ:PVAL:RBQ:ABQ:RDF:RDR:ADF:ADR	1/1:255:92:92:0:92:100%:6.9429E-55:0:40:0:0:53:39
Chromosome	2082589	.	G	A	.	PASS	ADP=74;WT=0;HET=1;HOM=0;NC=0;EFF=upstream_gene_variant(MODIFIER||3837||33|CDS:AAS96473|protein_coding|CODING|transcript:AAS96473||1),upstream_gene_variant(MODIFIER||1805||140|CDS:AAS96477|protein_coding|CODING|transcript:AAS96477||1),upstream_gene_variant(MODIFIER||3768||349|CDS:AAS96479|protein_coding|CODING|transcript:AAS96479||1),upstream_gene_variant(MODIFIER||4957||33|CDS:AAS96480|protein_co…	GT:GQ:SDP:DP:RD:AD:FREQ:PVAL:RBQ:ABQ:RDF:RDR:ADF:ADR	0/1:55:76:74:57:17:22.97%:2.7049E-6:42:33:20:37:17:0
Chromosome	2225428	.	G	A	.	PASS	ADP=85;WT=0;HET=1;HOM=0;NC=0;EFF=synonymous_variant(LOW|SILENT|aaG/aaA|p.Lys341Lys/c.1023G>A|823|CDS:AAS96602|protein_coding|CODING|transcript:AAS96602|1|1|WARNING_TRANSCRIPT_NO_START_CODON),upstream_gene_variant(MODIFIER||2395||159|CDS:AAS96604|protein_coding|CODING|transcript:AAS96604||1),downstream_gene_variant(MODIFIER||4590||284|CDS:AAS96597|protein_coding|CODING|transcript:AAS96597||1),down…	GT:GQ:SDP:DP:RD:AD:FREQ:PVAL:RBQ:ABQ:RDF:RDR:ADF:ADR	0/1:62:86:85:66:19:22.35%:6.152E-7:33:16:25:41:19:0
Chromosome	2385452	.	G	A	.	PASS	ADP=78;WT=0;HET=1;HOM=0;NC=0;EFF=missense_variant(MODERATE|MISSENSE|Ggc/Agc|p.Gly115Ser/c.343G>A|173|CDS:AAS96766|protein_coding|CODING|transcript:AAS96766|1|1),upstream_gene_variant(MODIFIER||4720||248|CDS:AAS96769|protein_coding|CODING|transcript:AAS96769||1),downstream_gene_variant(MODIFIER||376||359|CDS:AAS96767|protein_coding|CODING|transcript:AAS96767||1),downstream_gene_variant(MODIFIER||4…	GT:GQ:SDP:DP:RD:AD:FREQ:PVAL:RBQ:ABQ:RDF:RDR:ADF:ADR	0/1:105:80:78:48:30:38.46%:2.8964E-11:37:39:23:25:18:12
Chromosome	2991685	.	G	T	.	PASS	ADP=90;WT=0;HET=1;HOM=0;NC=0;EFF=missense_variant(MODERATE|MISSENSE|cGc/cTc|p.Arg335Leu/c.1004G>T|349|CDS:AAS97366|protein_coding|CODING|transcript:AAS97366|1|1),upstream_gene_variant(MODIFIER||74||100|CDS:AAS97367|protein_coding|CODING|transcript:AAS97367||1),upstream_gene_variant(MODIFIER||358||1076|CDS:AAS97368|protein_coding|CODING|transcript:AAS97368||1),upstream_gene_variant(MODIFIER||4391|…	GT:GQ:SDP:DP:RD:AD:FREQ:PVAL:RBQ:ABQ:RDF:RDR:ADF:ADR	0/1:131:92:90:53:37:41.11%:6.668E-14:39:40:36:17:25:12
Chromosome	3064064	.	C	G	.	PASS	ADP=106;WT=0;HET=0;HOM=1;NC=0;EFF=synonymous_variant(LOW|SILENT|gcG/gcC|p.Ala8Ala/c.24G>C|47|CDS:AAS97426|protein_coding|CODING|transcript:AAS97426|1|1),upstream_gene_variant(MODIFIER||4283||345|CDS:AAS97423|protein_coding|CODING|transcript:AAS97423||1),upstream_gene_variant(MODIFIER||1245||46|CDS:AAS97428|protein_coding|CODING|transcript:AAS97428||1),upstream_gene_variant(MODIFIER||1382||332|CDS…	GT:GQ:SDP:DP:RD:AD:FREQ:PVAL:RBQ:ABQ:RDF:RDR:ADF:ADR	1/1:255:108:106:0:106:100%:2.7758E-63:0:39:0:0:41:65
Chromosome	3064065	.	G	C	.	PASS	ADP=106;WT=0;HET=0;HOM=1;NC=0;EFF=missense_variant(MODERATE|MISSENSE|gCg/gGg|p.Ala8Gly/c.23C>G|47|CDS:AAS97426|protein_coding|CODING|transcript:AAS97426|1|1),upstream_gene_variant(MODIFIER||4284||345|CDS:AAS97423|protein_coding|CODING|transcript:AAS97423||1),upstream_gene_variant(MODIFIER||1244||46|CDS:AAS97428|protein_coding|CODING|transcript:AAS97428||1),upstream_gene_variant(MODIFIER||1381||33…	GT:GQ:SDP:DP:RD:AD:FREQ:PVAL:RBQ:ABQ:RDF:RDR:ADF:ADR	1/1:255:108:106:0:106:100%:2.7758E-63:0:38:0:0:41:65
Chromosome	3141907	.	C	A	.	PASS	ADP=118;WT=0;HET=1;HOM=0;NC=0;EFF=missense_variant(MODERATE|MISSENSE|Cgt/Agt|p.Arg1131Ser/c.3391C>A|1139|CDS:AAS97493|protein_coding|CODING|transcript:AAS97493|1|1),upstream_gene_variant(MODIFIER||4990||122|CDS:AAS97491|protein_coding|CODING|transcript:AAS97491||1),upstream_gene_variant(MODIFIER||26||474|CDS:AAS97494|protein_coding|CODING|transcript:AAS97494||1),upstream_gene_variant(MODIFIER||34…	GT:GQ:SDP:DP:RD:AD:FREQ:PVAL:RBQ:ABQ:RDF:RDR:ADF:ADR	0/1:162:118:118:72:46:38.98%:5.8901E-17:40:41:44:28:24:22
Chromosome	3142197	.	G	A	.	PASS	ADP=92;WT=0;HET=1;HOM=0;NC=0;EFF=missense_variant(MODERATE|MISSENSE|Gat/Aat|p.Asp89Asn/c.265G>A|474|CDS:AAS97494|protein_coding|CODING|transcript:AAS97494|1|1),upstream_gene_variant(MODIFIER||3742||456|CDS:AAS97492|protein_coding|CODING|transcript:AAS97492||1),upstream_gene_variant(MODIFIER||1418||55|CDS:AAS97495|protein_coding|CODING|transcript:AAS97495||1),upstream_gene_variant(MODIFIER||1570||…	GT:GQ:SDP:DP:RD:AD:FREQ:PVAL:RBQ:ABQ:RDF:RDR:ADF:ADR	0/1:131:96:92:55:37:40.22%:7.5936E-14:37:39:32:23:24:13
Chromosome	3142198	.	A	G	.	PASS	ADP=89;WT=0;HET=0;HOM=1;NC=0;EFF=missense_variant(MODERATE|MISSENSE|gAt/gGt|p.Asp89Gly/c.266A>G|474|CDS:AAS97494|protein_coding|CODING|transcript:AAS97494|1|1),upstream_gene_variant(MODIFIER||3743||456|CDS:AAS97492|protein_coding|CODING|transcript:AAS97492||1),upstream_gene_variant(MODIFIER||1417||55|CDS:AAS97495|protein_coding|CODING|transcript:AAS97495||1),upstream_gene_variant(MODIFIER||1569||…	GT:GQ:SDP:DP:RD:AD:FREQ:PVAL:RBQ:ABQ:RDF:RDR:ADF:ADR	1/1:255:93:89:0:89:100%:4.3706E-53:0:37:0:0:54:35
INDELS
##fileformat=VCFv4.1
##source=VarScan2
##INFO=<ID=ADP,Number=1,Type=Integer,Description="Average per-sample depth of bases with Phred score >= 15">
##INFO=<ID=WT,Number=1,Type=Integer,Description="Number of samples called reference (wild-type)">
##INFO=<ID=HET,Number=1,Type=Integer,Description="Number of samples called heterozygous-variant">
##INFO=<ID=HOM,Number=1,Type=Integer,Description="Number of samples called homozygous-variant">
##INFO=<ID=NC,Number=1,Type=Integer,Description="Number of samples not called">
##FILTER=<ID=str10,Description="Less than 10% or more than 90% of variant supporting reads on one strand">
##FILTER=<ID=indelError,Description="Likely artifact due to indel reads at this position">
##FORMAT=<ID=GT,Number=1,Type=String,Description="Genotype">
##FORMAT=<ID=GQ,Number=1,Type=Integer,Description="Genotype Quality">
##FORMAT=<ID=SDP,Number=1,Type=Integer,Description="Raw Read Depth as reported by SAMtools">
##FORMAT=<ID=DP,Number=1,Type=Integer,Description="Quality Read Depth of bases with Phred score >= 15">
##FORMAT=<ID=RD,Number=1,Type=Integer,Description="Depth of reference-supporting bases (reads1)">
##FORMAT=<ID=AD,Number=1,Type=Integer,Description="Depth of variant-supporting bases (reads2)">
##FORMAT=<ID=FREQ,Number=1,Type=String,Description="Variant allele frequency">
##FORMAT=<ID=PVAL,Number=1,Type=String,Description="P-value from Fisher's Exact Test">
##FORMAT=<ID=RBQ,Number=1,Type=Integer,Description="Average quality of reference-supporting bases (qual1)">
##FORMAT=<ID=ABQ,Number=1,Type=Integer,Description="Average quality of variant-supporting bases (qual2)">
##FORMAT=<ID=RDF,Number=1,Type=Integer,Description="Depth of reference-supporting bases on forward strand (reads1plus)">
##FORMAT=<ID=RDR,Number=1,Type=Integer,Description="Depth of reference-supporting bases on reverse strand (reads1minus)">
##FORMAT=<ID=ADF,Number=1,Type=Integer,Description="Depth of variant-supporting bases on forward strand (reads2plus)">
##FORMAT=<ID=ADR,Number=1,Type=Integer,Description="Depth of variant-supporting bases on reverse strand (reads2minus)">
##SnpEffVersion="4.0e (build 2014-09-13), by Pablo Cingolani"
##SnpEffCmd="SnpEff GCA_000195755.1.25 1274_LIB12352_LDI10236_CGATGT_L001_VARSCAN_OUTPUT_INDEL "
##INFO=<ID=EFF,Number=.,Type=String,Description="Predicted effects for this variant.Format: 'Effect ( Effect_Impact | Functional_Class | Codon_Change | Amino_Acid_Change| Amino_Acid_length | Gene_Name | Transcript_BioType | Gene_Coding | Transcript_ID | Exon_Rank | Genotype_Number [ | ERRORS | WARNINGS ] )' ">
##INFO=<ID=LOF,Number=.,Type=String,Description="Predicted loss of function effects for this variant. Format: 'Gene_Name | Gene_ID | Number_of_transcripts_in_gene | Percent_of_transcripts_affected' ">
##INFO=<ID=NMD,Number=.,Type=String,Description="Predicted nonsense mediated decay effects for this variant. Format: 'Gene_Name | Gene_ID | Number_of_transcripts_in_gene | Percent_of_transcripts_affected' ">
#CHROM	POS	ID	REF	ALT	QUAL	FILTER	INFO	FORMAT	Sample1
pDV	30836	.	G	GA	.	PASS	ADP=26;WT=0;HET=0;HOM=1;NC=0;EFF=frameshift_variant(HIGH||agt/agtT|p.Ser135_Pro136fs/c.405_406insT|153|CDS:AAS94425|protein_coding|CODING|transcript:AAS94425|1|1),upstream_gene_variant(MODIFIER||430||37|CDS:AAS94424|protein_coding|CODING|transcript:AAS94424||1),upstream_gene_variant(MODIFIER||750||136|CDS:AAS94422|protein_coding|CODING|transcript:AAS94422||1),upstream_gene_variant(MODIFIER||3144|…	GT:GQ:SDP:DP:RD:AD:FREQ:PVAL:RBQ:ABQ:RDF:RDR:ADF:ADR	1/1:132:26:26:1:25:96.15%:5.4444E-14:37:39:0:1:10:15
pDV	99977	.	GCGTAGTGGAACGGCTTGACGC	G	.	PASS	ADP=50;WT=0;HET=1;HOM=0;NC=0;EFF=disruptive_inframe_deletion(MODERATE||ggcgtcaagccgttccactacgcc/gcc|p.Gly173_Ala180del/c.518_538delGCGTCAAGCCGTTCCACTACG|889|CDS:AAS94382|protein_coding|CODING|transcript:AAS94382|1|1),upstream_gene_variant(MODIFIER||3707||718|CDS:AAS94384|protein_coding|CODING|transcript:AAS94384||1),upstream_gene_variant(MODIFIER||2241||445|CDS:AAS94383|protein_coding|CODING|tran…	GT:GQ:SDP:DP:RD:AD:FREQ:PVAL:RBQ:ABQ:RDF:RDR:ADF:ADR	0/1:74:52:50:29:21:42%:3.2974E-8:36:22:16:13:7:14
Chromosome	42867	.	A	AG	.	PASS	ADP=107;WT=0;HET=0;HOM=1;NC=0;EFF=upstream_gene_variant(MODIFIER||4884||500|CDS:AAS94514|protein_coding|CODING|transcript:AAS94514||1),upstream_gene_variant(MODIFIER||2872||176|CDS:AAS94523|protein_coding|CODING|transcript:AAS94523||1),upstream_gene_variant(MODIFIER||3582||204|CDS:AAS94524|protein_coding|CODING|transcript:AAS94524||1),upstream_gene_variant(MODIFIER||995||57|CDS:AAS94519|protein_c…	GT:GQ:SDP:DP:RD:AD:FREQ:PVAL:RBQ:ABQ:RDF:RDR:ADF:ADR	1/1:255:107:107:7:99:92.52%:1.072E-52:41:38:4:3:60:39
Chromosome	211389	.	T	TA	.	PASS	ADP=95;WT=0;HET=0;HOM=1;NC=0;EFF=upstream_gene_variant(MODIFIER||37||689|CDS:AAS94654|protein_coding|CODING|transcript:AAS94654||1),upstream_gene_variant(MODIFIER||4030||328|CDS:AAS94650|protein_coding|CODING|transcript:AAS94650||1),upstream_gene_variant(MODIFIER||3107||306|CDS:AAS94651|protein_coding|CODING|transcript:AAS94651||1),upstream_gene_variant(MODIFIER||2128||325|CDS:AAS94652|protein_co…	GT:GQ:SDP:DP:RD:AD:FREQ:PVAL:RBQ:ABQ:RDF:RDR:ADF:ADR	1/1:255:102:95:11:91:89.22%:4.0527E-46:35:34:3:8:35:56
Chromosome	882511	.	GC	G	.	PASS	ADP=103;WT=0;HET=0;HOM=1;NC=0;EFF=upstream_gene_variant(MODIFIER||3445|||DVU_tRNA-Ser-2-1||NON_CODING|transcript:DVU_tRNA-Ser-2||1),upstream_gene_variant(MODIFIER||3200||31|CDS:AAS95273|protein_coding|CODING|transcript:AAS95273||1|WARNING_TRANSCRIPT_NO_START_CODON),upstream_gene_variant(MODIFIER||2433||254|CDS:AAS95274|protein_coding|CODING|transcript:AAS95274||1),upstream_gene_variant(MODIFIER||…	GT:GQ:SDP:DP:RD:AD:FREQ:PVAL:RBQ:ABQ:RDF:RDR:ADF:ADR	1/1:255:107:103:10:97:90.65%:6.2187E-50:39:36:8:2:47:50
Chromosome	1144620	.	G	GC	.	PASS	ADP=93;WT=0;HET=0;HOM=1;NC=0;EFF=upstream_gene_variant(MODIFIER||2420||249|CDS:AAS95518|protein_coding|CODING|transcript:AAS95518||1|WARNING_TRANSCRIPT_NO_START_CODON),upstream_gene_variant(MODIFIER||1782||213|CDS:AAS95519|protein_coding|CODING|transcript:AAS95519||1),upstream_gene_variant(MODIFIER||1186||198|CDS:AAS95520|protein_coding|CODING|transcript:AAS95520||1),upstream_gene_variant(MODIFIE…	GT:GQ:SDP:DP:RD:AD:FREQ:PVAL:RBQ:ABQ:RDF:RDR:ADF:ADR	1/1:255:94:93:4:90:95.74%:1.5844E-49:39:36:2:2:57:33
Chromosome	1191166	.	TC	T	.	PASS	ADP=79;WT=0;HET=0;HOM=1;NC=0;EFF=frameshift_variant(HIGH||ctc/|p.Leu324fs/c.972delC|326|CDS:AAS95567|protein_coding|CODING|transcript:AAS95567|1|1),upstream_gene_variant(MODIFIER||56||58|CDS:AAS95568|protein_coding|CODING|transcript:AAS95568||1|WARNING_TRANSCRIPT_NO_START_CODON),upstream_gene_variant(MODIFIER||4692||368|CDS:AAS95571|protein_coding|CODING|transcript:AAS95571||1),downstream_gene_va…	GT:GQ:SDP:DP:RD:AD:FREQ:PVAL:RBQ:ABQ:RDF:RDR:ADF:ADR	1/1:255:80:79:6:73:92.41%:1.8887E-38:39:36:6:0:36:37
Chromosome	1313341	.	G	GC	.	PASS	ADP=94;WT=0;HET=0;HOM=1;NC=0;EFF=upstream_gene_variant(MODIFIER||4116||99|CDS:AAS95696|protein_coding|CODING|transcript:AAS95696||1),upstream_gene_variant(MODIFIER||2328||282|CDS:AAS95702|protein_coding|CODING|transcript:AAS95702||1),upstream_gene_variant(MODIFIER||1867||731|CDS:AAS95697|protein_coding|CODING|transcript:AAS95697||1),upstream_gene_variant(MODIFIER||4127||31|CDS:AAS95704|protein_co…	GT:GQ:SDP:DP:RD:AD:FREQ:PVAL:RBQ:ABQ:RDF:RDR:ADF:ADR	1/1:255:95:94:8:87:91.58%:2.6209E-45:43:38:6:2:38:49
Chromosome	1773344	.	GA	G	.	PASS	ADP=84;WT=0;HET=0;HOM=1;NC=0;EFF=frameshift_variant(HIGH||ttc/|p.Phe76fs/c.227delT|161|CDS:AAS96175|protein_coding|CODING|transcript:AAS96175|1|1),upstream_gene_variant(MODIFIER||593||39|CDS:AAS96176|protein_coding|CODING|transcript:AAS96176||1),upstream_gene_variant(MODIFIER||980||415|CDS:AAS96177|protein_coding|CODING|transcript:AAS96177||1),upstream_gene_variant(MODIFIER||3905||131|CDS:AAS9616…	GT:GQ:SDP:DP:RD:AD:FREQ:PVAL:RBQ:ABQ:RDF:RDR:ADF:ADR	1/1:255:86:84:11:75:87.21%:2.7352E-37:37:37:5:6:41:34
Chromosome	1897096	.	C	CT	.	PASS	ADP=134;WT=0;HET=0;HOM=1;NC=0;EFF=upstream_gene_variant(MODIFIER||948||33|CDS:AAS96308|protein_coding|CODING|transcript:AAS96308||1),upstream_gene_variant(MODIFIER||1491||51|CDS:AAS96306|protein_coding|CODING|transcript:AAS96306||1|WARNING_TRANSCRIPT_NO_START_CODON),downstream_gene_variant(MODIFIER||4895||90|CDS:AAS96303|protein_coding|CODING|transcript:AAS96303||1),downstream_gene_variant(MODIFI…	GT:GQ:SDP:DP:RD:AD:FREQ:PVAL:RBQ:ABQ:RDF:RDR:ADF:ADR	1/1:255:134:134:9:125:93.28%:2.3078E-66:38:37:3:6:64:61
Chromosome	2083305	.	A	AC	.	PASS	ADP=126;WT=0;HET=0;HOM=1;NC=0;EFF=upstream_gene_variant(MODIFIER||4554||33|CDS:AAS96473|protein_coding|CODING|transcript:AAS96473||1),upstream_gene_variant(MODIFIER||1088||140|CDS:AAS96477|protein_coding|CODING|transcript:AAS96477||1),upstream_gene_variant(MODIFIER||3051||349|CDS:AAS96479|protein_coding|CODING|transcript:AAS96479||1),upstream_gene_variant(MODIFIER||4240||33|CDS:AAS96480|protein_c…	GT:GQ:SDP:DP:RD:AD:FREQ:PVAL:RBQ:ABQ:RDF:RDR:ADF:ADR	1/1:255:130:126:10:120:92.31%:6.2635E-63:44:36:7:3:82:38
Chromosome	2346259	.	TG	T	.	PASS	ADP=113;WT=0;HET=1;HOM=0;NC=0;EFF=frameshift_variant(HIGH||ccc/|p.Pro116fs/c.348delC|551|CDS:AAS96723|protein_coding|CODING|transcript:AAS96723|1|1),upstream_gene_variant(MODIFIER||3037||60|CDS:AAS96726|protein_coding|CODING|transcript:AAS96726||1),upstream_gene_variant(MODIFIER||1589||204|CDS:AAS96720|protein_coding|CODING|transcript:AAS96720||1),upstream_gene_variant(MODIFIER||1342||46|CDS:AAS9…	GT:GQ:SDP:DP:RD:AD:FREQ:PVAL:RBQ:ABQ:RDF:RDR:ADF:ADR	0/1:103:116:113:83:31:27.19%:4.3798E-11:39:39:44:39:14:17
Chromosome	2381876	.	TGAG	T	.	PASS	ADP=72;WT=0;HET=1;HOM=0;NC=0;EFF=stop_lost+disruptive_inframe_deletion(HIGH||tgagcg/tcg|p.Ter275_Ala276del/c.824_826delGAG|321|CDS:AAS96760|protein_coding|CODING|transcript:AAS96760|1|1),upstream_gene_variant(MODIFIER||155||144|CDS:AAS96761|protein_coding|CODING|transcript:AAS96761||1),upstream_gene_variant(MODIFIER||591||211|CDS:AAS96762|protein_coding|CODING|transcript:AAS96762||1),upstream_gen…	GT:GQ:SDP:DP:RD:AD:FREQ:PVAL:RBQ:ABQ:RDF:RDR:ADF:ADR	0/1:70:73:72:51:21:29.17%:8.6393E-8:42:37:28:23:12:9
Chromosome	2498824	.	GGTGGTTGTGCA	G	.	PASS	ADP=64;WT=0;HET=1;HOM=0;NC=0;EFF=frameshift_variant(HIGH||ctgcacaaccac/|p.Leu206fs/c.617_627delTGCACAACCAC|362|CDS:AAS96868|protein_coding|CODING|transcript:AAS96868|1|1),upstream_gene_variant(MODIFIER||4952||47|CDS:AAS96864|protein_coding|CODING|transcript:AAS96864||1),upstream_gene_variant(MODIFIER||2754||127|CDS:AAS96866|protein_coding|CODING|transcript:AAS96866||1|WARNING_TRANSCRIPT_NO_START_…	GT:GQ:SDP:DP:RD:AD:FREQ:PVAL:RBQ:ABQ:RDF:RDR:ADF:ADR	0/1:109:64:64:34:30:46.88%:1.0507E-11:34:16:16:18:7:23
Chromosome	2511114	.	GC	G	.	PASS	ADP=117;WT=0;HET=1;HOM=0;NC=0;EFF=frameshift_variant(HIGH||gcc/|p.Ala65fs/c.193delG|393|CDS:AAS96878|protein_coding|CODING|transcript:AAS96878|1|1),upstream_gene_variant(MODIFIER||4721||494|CDS:AAS96874|protein_coding|CODING|transcript:AAS96874||1),upstream_gene_variant(MODIFIER||2775||652|CDS:AAS96875|protein_coding|CODING|transcript:AAS96875||1),upstream_gene_variant(MODIFIER||2826||196|CDS:AAS…	GT:GQ:SDP:DP:RD:AD:FREQ:PVAL:RBQ:ABQ:RDF:RDR:ADF:ADR	0/1:126:117:117:80:37:31.62%:2.4487E-13:39:38:51:29:21:16
Chromosome	2982788	.	G	GCC	.	PASS	ADP=79;WT=0;HET=0;HOM=1;NC=0;EFF=upstream_gene_variant(MODIFIER||138||397|CDS:AAS97357|protein_coding|CODING|transcript:AAS97357||1),upstream_gene_variant(MODIFIER||1438||279|CDS:AAS97358|protein_coding|CODING|transcript:AAS97358||1),upstream_gene_variant(MODIFIER||2528||322|CDS:AAS97359|protein_coding|CODING|transcript:AAS97359||1|WARNING_TRANSCRIPT_NO_START_CODON),downstream_gene_variant(MODIFI…	GT:GQ:SDP:DP:RD:AD:FREQ:PVAL:RBQ:ABQ:RDF:RDR:ADF:ADR	1/1:255:80:79:14:66:82.5%:1.8934E-31:36:37:6:8:29:37
Chromosome	3056212	.	A	AG	.	PASS	ADP=96;WT=0;HET=0;HOM=1;NC=0;EFF=upstream_gene_variant(MODIFIER||559||570|CDS:AAS97422|protein_coding|CODING|transcript:AAS97422||1),upstream_gene_variant(MODIFIER||3397||689|CDS:AAS97419|protein_coding|CODING|transcript:AAS97419||1),upstream_gene_variant(MODIFIER||3894||520|CDS:AAS97424|protein_coding|CODING|transcript:AAS97424||1),downstream_gene_variant(MODIFIER||2531||345|CDS:AAS97423|protein…	GT:GQ:SDP:DP:RD:AD:FREQ:PVAL:RBQ:ABQ:RDF:RDR:ADF:ADR	1/1:255:99:96:7:90:92.78%:1.4789E-47:33:36:3:4:52:38
Chromosome	3066926	.	C	CACG	.	PASS	ADP=94;WT=0;HET=0;HOM=1;NC=0;EFF=upstream_gene_variant(MODIFIER||31||474|CDS:AAS97431|protein_coding|CODING|transcript:AAS97431||1),upstream_gene_variant(MODIFIER||1459||115|CDS:AAS97432|protein_coding|CODING|transcript:AAS97432||1),upstream_gene_variant(MODIFIER||1803||577|CDS:AAS97433|protein_coding|CODING|transcript:AAS97433||1),upstream_gene_variant(MODIFIER||2840||47|CDS:AAS97426|protein_cod…	GT:GQ:SDP:DP:RD:AD:FREQ:PVAL:RBQ:ABQ:RDF:RDR:ADF:ADR	1/1:255:94:94:19:74:78.72%:2.4487E-34:31:26:6:13:41:33
Chromosome	3140594	.	G	GGA	.	PASS	ADP=87;WT=0;HET=0;HOM=1;NC=0;EFF=frameshift_variant(HIGH||tgg/tgGAg|p.Trp693_Ile694fs/c.2079_2080insGA|1139|CDS:AAS97493|protein_coding|CODING|transcript:AAS97493|1|1),upstream_gene_variant(MODIFIER||4082||485|CDS:AAS97490|protein_coding|CODING|transcript:AAS97490||1),upstream_gene_variant(MODIFIER||3678||122|CDS:AAS97491|protein_coding|CODING|transcript:AAS97491||1),upstream_gene_variant(MODIFIE…	GT:GQ:SDP:DP:RD:AD:FREQ:PVAL:RBQ:ABQ:RDF:RDR:ADF:ADR	1/1:255:87:87:10:77:88.51%:8.6956E-39:35:26:6:4:38:39
Chromosome	3157291	.	CG	C	.	PASS	ADP=104;WT=0;HET=1;HOM=0;NC=0;EFF=frameshift_variant(HIGH||ggc/|p.Gly181fs/c.541delG|209|CDS:AAS97503|protein_coding|CODING|transcript:AAS97503|1|1),upstream_gene_variant(MODIFIER||93||717|CDS:AAS97504|protein_coding|CODING|transcript:AAS97504||1),upstream_gene_variant(MODIFIER||2597||550|CDS:AAS97506|protein_coding|CODING|transcript:AAS97506||1),downstream_gene_variant(MODIFIER||2962||704|CDS:AA…	GT:GQ:SDP:DP:RD:AD:FREQ:PVAL:RBQ:ABQ:RDF:RDR:ADF:ADR	0/1:223:105:104:46:58:55.77%:4.4351E-23:38:37:23:23:31:27
Chromosome	3254670	.	G	GC	.	PASS	ADP=33;WT=0;HET=1;HOM=0;NC=0;EFF=upstream_gene_variant(MODIFIER||231||589|CDS:AAS97578|protein_coding|CODING|transcript:AAS97578||1),upstream_gene_variant(MODIFIER||4464|||gene:DVU_23SE||NON_CODING|transcript:DVU_23SE||1),upstream_gene_variant(MODIFIER||4236|||DVU_tRNA-Ala-8-1||NON_CODING|transcript:DVU_tRNA-Ala-8||1),upstream_gene_variant(MODIFIER||4137|||DVU_tRNA-Ile-5-1||NON_CODING|transcript:…	GT:GQ:SDP:DP:RD:AD:FREQ:PVAL:RBQ:ABQ:RDF:RDR:ADF:ADR	0/1:72:36:33:10:18:54.55%:6.1806E-8:29:33:3:7:0:18
Chromosome	3276860	.	G	GC	.	PASS	ADP=53;WT=0;HET=0;HOM=1;NC=0;EFF=frameshift_variant(HIGH||ccc/Cccc|p.Pro25_Arg26fs/c.73_74insC|55|CDS:AAS97599|protein_coding|CODING|transcript:AAS97599|1|1),upstream_gene_variant(MODIFIER||4962||231|CDS:AAS97594|protein_coding|CODING|transcript:AAS97594||1),upstream_gene_variant(MODIFIER||4853||43|CDS:AAS97595|protein_coding|CODING|transcript:AAS97595||1),upstream_gene_variant(MODIFIER||171||70|…	GT:GQ:SDP:DP:RD:AD:FREQ:PVAL:RBQ:ABQ:RDF:RDR:ADF:ADR	1/1:231:53:53:6:47:88.68%:7.1833E-24:31:34:4:2:47:0
Chromosome	3311392	.	CG	C	.	PASS	ADP=31;WT=0;HET=1;HOM=0;NC=0;EFF=upstream_gene_variant(MODIFIER||218||607|CDS:AAS97626|protein_coding|CODING|transcript:AAS97626||1),upstream_gene_variant(MODIFIER||2330||480|CDS:AAS97627|protein_coding|CODING|transcript:AAS97627||1),upstream_gene_variant(MODIFIER||3769||295|CDS:AAS97628|protein_coding|CODING|transcript:AAS97628||1),downstream_gene_variant(MODIFIER||4814||553|CDS:AAS97622|protein…	GT:GQ:SDP:DP:RD:AD:FREQ:PVAL:RBQ:ABQ:RDF:RDR:ADF:ADR	0/1:26:35:31:23:8:25.81%:2.3332E-3:35:35:19:4:4:4
Chromosome	3455727	.	C	CT	.	PASS	ADP=43;WT=0;HET=0;HOM=1;NC=0;EFF=upstream_gene_variant(MODIFIER||4876||207|CDS:AAS97742|protein_coding|CODING|transcript:AAS97742||1),upstream_gene_variant(MODIFIER||4500||130|CDS:AAS97743|protein_coding|CODING|transcript:AAS97743||1),upstream_gene_variant(MODIFIER||762||166|CDS:AAS97750|protein_coding|CODING|transcript:AAS97750||1),upstream_gene_variant(MODIFIER||3832||222|CDS:AAS97744|protein_c…	GT:GQ:SDP:DP:RD:AD:FREQ:PVAL:RBQ:ABQ:RDF:RDR:ADF:ADR	1/1:145:43:43:10:33:76.74%:2.9377E-15:34:36:0:10:3:30
Chromosome	3457155	.	G	GCGC	.	PASS	ADP=106;WT=0;HET=0;HOM=1;NC=0;EFF=upstream_gene_variant(MODIFIER||4821||62|CDS:AAS97746|protein_coding|CODING|transcript:AAS97746||1),upstream_gene_variant(MODIFIER||4640||32|CDS:AAS97747|protein_coding|CODING|transcript:AAS97747||1),upstream_gene_variant(MODIFIER||3083||518|CDS:AAS97748|protein_coding|CODING|transcript:AAS97748||1),upstream_gene_variant(MODIFIER||1985||77|CDS:AAS97752|protein_co…	GT:GQ:SDP:DP:RD:AD:FREQ:PVAL:RBQ:ABQ:RDF:RDR:ADF:ADR	1/1:255:109:106:10:96:89.72%:2.2643E-49:16:17:1:9:53:43
FLAGSTAT
2797846 + 0 in total (QC-passed reads + QC-failed reads)
0 + 0 secondary
0 + 0 supplimentary
0 + 0 duplicates
2674891 + 0 mapped (95.61%:-nan%)
2674891 + 0 paired in sequencing
1341952 + 0 read1
1332939 + 0 read2
2618752 + 0 properly paired (97.90%:-nan%)
2660802 + 0 with itself and mate mapped
14089 + 0 singletons (0.53%:-nan%)
4036 + 0 with mate mapped to a different chr
3842 + 0 with mate mapped to a different chr (mapQ>=5)

## Sheet: DvH-ns2
SNPs
##fileformat=VCFv4.1
##source=VarScan2
##INFO=<ID=ADP,Number=1,Type=Integer,Description="Average per-sample depth of bases with Phred score >= 15">
##INFO=<ID=WT,Number=1,Type=Integer,Description="Number of samples called reference (wild-type)">
##INFO=<ID=HET,Number=1,Type=Integer,Description="Number of samples called heterozygous-variant">
##INFO=<ID=HOM,Number=1,Type=Integer,Description="Number of samples called homozygous-variant">
##INFO=<ID=NC,Number=1,Type=Integer,Description="Number of samples not called">
##FILTER=<ID=str10,Description="Less than 10% or more than 90% of variant supporting reads on one strand">
##FILTER=<ID=indelError,Description="Likely artifact due to indel reads at this position">
##FORMAT=<ID=GT,Number=1,Type=String,Description="Genotype">
##FORMAT=<ID=GQ,Number=1,Type=Integer,Description="Genotype Quality">
##FORMAT=<ID=SDP,Number=1,Type=Integer,Description="Raw Read Depth as reported by SAMtools">
##FORMAT=<ID=DP,Number=1,Type=Integer,Description="Quality Read Depth of bases with Phred score >= 15">
##FORMAT=<ID=RD,Number=1,Type=Integer,Description="Depth of reference-supporting bases (reads1)">
##FORMAT=<ID=AD,Number=1,Type=Integer,Description="Depth of variant-supporting bases (reads2)">
##FORMAT=<ID=FREQ,Number=1,Type=String,Description="Variant allele frequency">
##FORMAT=<ID=PVAL,Number=1,Type=String,Description="P-value from Fisher's Exact Test">
##FORMAT=<ID=RBQ,Number=1,Type=Integer,Description="Average quality of reference-supporting bases (qual1)">
##FORMAT=<ID=ABQ,Number=1,Type=Integer,Description="Average quality of variant-supporting bases (qual2)">
##FORMAT=<ID=RDF,Number=1,Type=Integer,Description="Depth of reference-supporting bases on forward strand (reads1plus)">
##FORMAT=<ID=RDR,Number=1,Type=Integer,Description="Depth of reference-supporting bases on reverse strand (reads1minus)">
##FORMAT=<ID=ADF,Number=1,Type=Integer,Description="Depth of variant-supporting bases on forward strand (reads2plus)">
##FORMAT=<ID=ADR,Number=1,Type=Integer,Description="Depth of variant-supporting bases on reverse strand (reads2minus)">
##SnpEffVersion="4.0e (build 2014-09-13), by Pablo Cingolani"
##SnpEffCmd="SnpEff GCA_000195755.1.25 1274_LIB12353_LDI10237_TGACCA_L001_VARSCAN_OUTPUT.csv "
##INFO=<ID=EFF,Number=.,Type=String,Description="Predicted effects for this variant.Format: 'Effect ( Effect_Impact | Functional_Class | Codon_Change | Amino_Acid_Change| Amino_Acid_length | Gene_Name | Transcript_BioType | Gene_Coding | Transcript_ID | Exon_Rank | Genotype_Number [ | ERRORS | WARNINGS ] )' ">
##INFO=<ID=LOF,Number=.,Type=String,Description="Predicted loss of function effects for this variant. Format: 'Gene_Name | Gene_ID | Number_of_transcripts_in_gene | Percent_of_transcripts_affected' ">
##INFO=<ID=NMD,Number=.,Type=String,Description="Predicted nonsense mediated decay effects for this variant. Format: 'Gene_Name | Gene_ID | Number_of_transcripts_in_gene | Percent_of_transcripts_affected' ">
#CHROM	POS	ID	REF	ALT	QUAL	FILTER	INFO	FORMAT	Sample1
pDV	49089	.	G	C	.	PASS	ADP=107;WT=0;HET=0;HOM=1;NC=0;EFF=upstream_gene_variant(MODIFIER||5||439|CDS:AAS94409|protein_coding|CODING|transcript:AAS94409||1|WARNING_TRANSCRIPT_NO_START_CODON),upstream_gene_variant(MODIFIER||1501||440|CDS:AAS94408|protein_coding|CODING|transcript:AAS94408||1),upstream_gene_variant(MODIFIER||2876||283|CDS:AAS94407|protein_coding|CODING|transcript:AAS94407||1),upstream_gene_variant(MODIFIER|…	GT:GQ:SDP:DP:RD:AD:FREQ:PVAL:RBQ:ABQ:RDF:RDR:ADF:ADR	1/1:255:108:107:0:107:100%:6.972E-64:0:38:0:0:58:49
pDV	99998	.	C	G	.	PASS	ADP=28;WT=0;HET=1;HOM=0;NC=0;EFF=missense_variant(MODERATE|MISSENSE|gGc/gCc|p.Gly173Ala/c.518G>C|889|CDS:AAS94382|protein_coding|CODING|transcript:AAS94382|1|1),upstream_gene_variant(MODIFIER||3727||718|CDS:AAS94384|protein_coding|CODING|transcript:AAS94384||1),upstream_gene_variant(MODIFIER||2261||445|CDS:AAS94383|protein_coding|CODING|transcript:AAS94383||1),downstream_gene_variant(MODIFIER||60…	GT:GQ:SDP:DP:RD:AD:FREQ:PVAL:RBQ:ABQ:RDF:RDR:ADF:ADR	0/1:61:28:28:12:16:57.14%:7.3043E-7:36:36:3:9:12:4
Chromosome	860245	.	G	A	.	PASS	ADP=73;WT=0;HET=1;HOM=0;NC=0;EFF=synonymous_variant(LOW|SILENT|Ctg/Ttg|p.Leu153Leu/c.457C>T|292|CDS:AAS95249|protein_coding|CODING|transcript:AAS95249|1|1|WARNING_TRANSCRIPT_NO_START_CODON),upstream_gene_variant(MODIFIER||3317||454|CDS:AAS95245|protein_coding|CODING|transcript:AAS95245||1),upstream_gene_variant(MODIFIER||1843||356|CDS:AAS95251|protein_coding|CODING|transcript:AAS95251||1),upstrea…	GT:GQ:SDP:DP:RD:AD:FREQ:PVAL:RBQ:ABQ:RDF:RDR:ADF:ADR	0/1:208:73:73:23:50:68.49%:1.4593E-21:37:38:15:8:23:27
Chromosome	1073326	.	C	T	.	PASS	ADP=111;WT=0;HET=0;HOM=1;NC=0;EFF=upstream_gene_variant(MODIFIER||216||284|CDS:AAS95458|protein_coding|CODING|transcript:AAS95458||1),upstream_gene_variant(MODIFIER||1255||354|CDS:AAS95459|protein_coding|CODING|transcript:AAS95459||1),upstream_gene_variant(MODIFIER||2498||210|CDS:AAS95460|protein_coding|CODING|transcript:AAS95460||1),upstream_gene_variant(MODIFIER||3134||854|CDS:AAS95461|protein_…	GT:GQ:SDP:DP:RD:AD:FREQ:PVAL:RBQ:ABQ:RDF:RDR:ADF:ADR	1/1:255:111:111:0:111:100%:2.7737E-66:0:38:0:0:53:58
Chromosome	1343412	.	G	A	.	PASS	ADP=106;WT=0;HET=1;HOM=0;NC=0;EFF=missense_variant(MODERATE|MISSENSE|Gtt/Att|p.Val19Ile/c.55G>A|90|CDS:AAS95735|protein_coding|CODING|transcript:AAS95735|1|1),upstream_gene_variant(MODIFIER||3013||42|CDS:AAS95731|protein_coding|CODING|transcript:AAS95731||1|WARNING_TRANSCRIPT_NO_START_CODON),upstream_gene_variant(MODIFIER||2504||156|CDS:AAS95732|protein_coding|CODING|transcript:AAS95732||1),upstr…	GT:GQ:SDP:DP:RD:AD:FREQ:PVAL:RBQ:ABQ:RDF:RDR:ADF:ADR	0/1:127:106:106:69:37:34.91%:1.5912E-13:37:36:42:27:16:21
Chromosome	1363430	.	C	A	.	PASS	ADP=47;WT=0;HET=0;HOM=1;NC=0;EFF=missense_variant(MODERATE|MISSENSE|aGa/aTa|p.Arg214Ile/c.641G>T|573|CDS:AAS95750|protein_coding|CODING|transcript:AAS95750|1|1|WARNING_TRANSCRIPT_NO_START_CODON),upstream_gene_variant(MODIFIER||4908||227|CDS:AAS95745|protein_coding|CODING|transcript:AAS95745||1),upstream_gene_variant(MODIFIER||4498||137|CDS:AAS95746|protein_coding|CODING|transcript:AAS95746||1),up…	GT:GQ:SDP:DP:RD:AD:FREQ:PVAL:RBQ:ABQ:RDF:RDR:ADF:ADR	1/1:255:47:47:0:47:100%:6.1512E-28:0:36:0:0:13:34
Chromosome	1773256	.	G	C	.	PASS	ADP=80;WT=0;HET=0;HOM=1;NC=0;EFF=missense_variant(MODERATE|MISSENSE|Cag/Gag|p.Gln106Glu/c.316C>G|161|CDS:AAS96175|protein_coding|CODING|transcript:AAS96175|1|1),upstream_gene_variant(MODIFIER||682||39|CDS:AAS96176|protein_coding|CODING|transcript:AAS96176||1),upstream_gene_variant(MODIFIER||1069||415|CDS:AAS96177|protein_coding|CODING|transcript:AAS96177||1),upstream_gene_variant(MODIFIER||3816||…	GT:GQ:SDP:DP:RD:AD:FREQ:PVAL:RBQ:ABQ:RDF:RDR:ADF:ADR	1/1:255:81:80:0:80:100%:1.0864E-47:0:36:0:0:51:29
Chromosome	1913197	.	T	G	.	PASS	ADP=61;WT=0;HET=0;HOM=1;NC=0;EFF=missense_variant(MODERATE|MISSENSE|Atg/Ctg|p.Met102Leu/c.304A>C|318|CDS:AAS96318|protein_coding|CODING|transcript:AAS96318|1|1|WARNING_TRANSCRIPT_NO_START_CODON),upstream_gene_variant(MODIFIER||4187||260|CDS:AAS96313|protein_coding|CODING|transcript:AAS96313||1|WARNING_TRANSCRIPT_NO_START_CODON),upstream_gene_variant(MODIFIER||3322||307|CDS:AAS96314|protein_coding…	GT:GQ:SDP:DP:RD:AD:FREQ:PVAL:RBQ:ABQ:RDF:RDR:ADF:ADR	1/1:255:61:61:0:61:100%:2.609E-36:0:40:0:0:29:32
Chromosome	2082589	.	G	A	.	PASS	ADP=54;WT=0;HET=1;HOM=0;NC=0;EFF=upstream_gene_variant(MODIFIER||3837||33|CDS:AAS96473|protein_coding|CODING|transcript:AAS96473||1),upstream_gene_variant(MODIFIER||1805||140|CDS:AAS96477|protein_coding|CODING|transcript:AAS96477||1),upstream_gene_variant(MODIFIER||3768||349|CDS:AAS96479|protein_coding|CODING|transcript:AAS96479||1),upstream_gene_variant(MODIFIER||4957||33|CDS:AAS96480|protein_co…	GT:GQ:SDP:DP:RD:AD:FREQ:PVAL:RBQ:ABQ:RDF:RDR:ADF:ADR	0/1:46:54:54:40:14:25.93%:2.3225E-5:36:33:0:40:14:0
Chromosome	2086064	.	G	A	.	PASS	ADP=82;WT=0;HET=1;HOM=0;NC=0;EFF=missense_variant(MODERATE|MISSENSE|tCc/tTc|p.Ser59Phe/c.176C>T|420|CDS:AAS96478|protein_coding|CODING|transcript:AAS96478|1|1),upstream_gene_variant(MODIFIER||293||349|CDS:AAS96479|protein_coding|CODING|transcript:AAS96479||1),upstream_gene_variant(MODIFIER||1482||33|CDS:AAS96480|protein_coding|CODING|transcript:AAS96480||1),upstream_gene_variant(MODIFIER||3321||2…	GT:GQ:SDP:DP:RD:AD:FREQ:PVAL:RBQ:ABQ:RDF:RDR:ADF:ADR	0/1:55:84:82:65:17:20.73%:3.0285E-6:32:17:47:18:0:17
Chromosome	2385452	.	G	A	.	PASS	ADP=74;WT=0;HET=0;HOM=1;NC=0;EFF=missense_variant(MODERATE|MISSENSE|Ggc/Agc|p.Gly115Ser/c.343G>A|173|CDS:AAS96766|protein_coding|CODING|transcript:AAS96766|1|1),upstream_gene_variant(MODIFIER||4720||248|CDS:AAS96769|protein_coding|CODING|transcript:AAS96769||1),downstream_gene_variant(MODIFIER||376||359|CDS:AAS96767|protein_coding|CODING|transcript:AAS96767||1),downstream_gene_variant(MODIFIER||4…	GT:GQ:SDP:DP:RD:AD:FREQ:PVAL:RBQ:ABQ:RDF:RDR:ADF:ADR	1/1:255:75:74:15:59:79.73%:1.6335E-27:39:39:6:9:32:27
Chromosome	2991685	.	G	T	.	PASS	ADP=85;WT=0;HET=1;HOM=0;NC=0;EFF=missense_variant(MODERATE|MISSENSE|cGc/cTc|p.Arg335Leu/c.1004G>T|349|CDS:AAS97366|protein_coding|CODING|transcript:AAS97366|1|1),upstream_gene_variant(MODIFIER||74||100|CDS:AAS97367|protein_coding|CODING|transcript:AAS97367||1),upstream_gene_variant(MODIFIER||358||1076|CDS:AAS97368|protein_coding|CODING|transcript:AAS97368||1),upstream_gene_variant(MODIFIER||4391|…	GT:GQ:SDP:DP:RD:AD:FREQ:PVAL:RBQ:ABQ:RDF:RDR:ADF:ADR	0/1:241:86:85:27:58:68.24%:7.0388E-25:36:36:8:19:34:24
Chromosome	3064064	.	C	G	.	PASS	ADP=63;WT=0;HET=0;HOM=1;NC=0;EFF=synonymous_variant(LOW|SILENT|gcG/gcC|p.Ala8Ala/c.24G>C|47|CDS:AAS97426|protein_coding|CODING|transcript:AAS97426|1|1),upstream_gene_variant(MODIFIER||4283||345|CDS:AAS97423|protein_coding|CODING|transcript:AAS97423||1),upstream_gene_variant(MODIFIER||1245||46|CDS:AAS97428|protein_coding|CODING|transcript:AAS97428||1),upstream_gene_variant(MODIFIER||1382||332|CDS:…	GT:GQ:SDP:DP:RD:AD:FREQ:PVAL:RBQ:ABQ:RDF:RDR:ADF:ADR	1/1:255:65:63:0:63:100%:1.657E-37:0:36:0:0:23:40
Chromosome	3064065	.	G	C	.	PASS	ADP=64;WT=0;HET=0;HOM=1;NC=0;EFF=missense_variant(MODERATE|MISSENSE|gCg/gGg|p.Ala8Gly/c.23C>G|47|CDS:AAS97426|protein_coding|CODING|transcript:AAS97426|1|1),upstream_gene_variant(MODIFIER||4284||345|CDS:AAS97423|protein_coding|CODING|transcript:AAS97423||1),upstream_gene_variant(MODIFIER||1244||46|CDS:AAS97428|protein_coding|CODING|transcript:AAS97428||1),upstream_gene_variant(MODIFIER||1381||332…	GT:GQ:SDP:DP:RD:AD:FREQ:PVAL:RBQ:ABQ:RDF:RDR:ADF:ADR	1/1:255:65:64:0:64:100%:4.1752E-38:0:36:0:0:23:41
Chromosome	3141907	.	C	A	.	PASS	ADP=83;WT=0;HET=1;HOM=0;NC=0;EFF=missense_variant(MODERATE|MISSENSE|Cgt/Agt|p.Arg1131Ser/c.3391C>A|1139|CDS:AAS97493|protein_coding|CODING|transcript:AAS97493|1|1),upstream_gene_variant(MODIFIER||4990||122|CDS:AAS97491|protein_coding|CODING|transcript:AAS97491||1),upstream_gene_variant(MODIFIER||26||474|CDS:AAS97494|protein_coding|CODING|transcript:AAS97494||1),upstream_gene_variant(MODIFIER||345…	GT:GQ:SDP:DP:RD:AD:FREQ:PVAL:RBQ:ABQ:RDF:RDR:ADF:ADR	0/1:255:83:83:21:62:74.7%:8.8336E-28:41:39:14:7:33:29
Chromosome	3142197	.	G	A	.	PASS	ADP=89;WT=0;HET=1;HOM=0;NC=0;EFF=missense_variant(MODERATE|MISSENSE|Gat/Aat|p.Asp89Asn/c.265G>A|474|CDS:AAS97494|protein_coding|CODING|transcript:AAS97494|1|1),upstream_gene_variant(MODIFIER||3742||456|CDS:AAS97492|protein_coding|CODING|transcript:AAS97492||1),upstream_gene_variant(MODIFIER||1418||55|CDS:AAS97495|protein_coding|CODING|transcript:AAS97495||1),upstream_gene_variant(MODIFIER||1570||…	GT:GQ:SDP:DP:RD:AD:FREQ:PVAL:RBQ:ABQ:RDF:RDR:ADF:ADR	0/1:255:89:89:24:65:73.03%:9.5209E-29:37:37:11:13:26:39
Chromosome	3142198	.	A	G	.	PASS	ADP=87;WT=0;HET=0;HOM=1;NC=0;EFF=missense_variant(MODERATE|MISSENSE|gAt/gGt|p.Asp89Gly/c.266A>G|474|CDS:AAS97494|protein_coding|CODING|transcript:AAS97494|1|1),upstream_gene_variant(MODIFIER||3743||456|CDS:AAS97492|protein_coding|CODING|transcript:AAS97492||1),upstream_gene_variant(MODIFIER||1417||55|CDS:AAS97495|protein_coding|CODING|transcript:AAS97495||1),upstream_gene_variant(MODIFIER||1569||…	GT:GQ:SDP:DP:RD:AD:FREQ:PVAL:RBQ:ABQ:RDF:RDR:ADF:ADR	1/1:255:88:87:0:87:100%:6.9142E-52:0:37:0:0:37:50
INDELS
##fileformat=VCFv4.1
##source=VarScan2
##INFO=<ID=ADP,Number=1,Type=Integer,Description="Average per-sample depth of bases with Phred score >= 15">
##INFO=<ID=WT,Number=1,Type=Integer,Description="Number of samples called reference (wild-type)">
##INFO=<ID=HET,Number=1,Type=Integer,Description="Number of samples called heterozygous-variant">
##INFO=<ID=HOM,Number=1,Type=Integer,Description="Number of samples called homozygous-variant">
##INFO=<ID=NC,Number=1,Type=Integer,Description="Number of samples not called">
##FILTER=<ID=str10,Description="Less than 10% or more than 90% of variant supporting reads on one strand">
##FILTER=<ID=indelError,Description="Likely artifact due to indel reads at this position">
##FORMAT=<ID=GT,Number=1,Type=String,Description="Genotype">
##FORMAT=<ID=GQ,Number=1,Type=Integer,Description="Genotype Quality">
##FORMAT=<ID=SDP,Number=1,Type=Integer,Description="Raw Read Depth as reported by SAMtools">
##FORMAT=<ID=DP,Number=1,Type=Integer,Description="Quality Read Depth of bases with Phred score >= 15">
##FORMAT=<ID=RD,Number=1,Type=Integer,Description="Depth of reference-supporting bases (reads1)">
##FORMAT=<ID=AD,Number=1,Type=Integer,Description="Depth of variant-supporting bases (reads2)">
##FORMAT=<ID=FREQ,Number=1,Type=String,Description="Variant allele frequency">
##FORMAT=<ID=PVAL,Number=1,Type=String,Description="P-value from Fisher's Exact Test">
##FORMAT=<ID=RBQ,Number=1,Type=Integer,Description="Average quality of reference-supporting bases (qual1)">
##FORMAT=<ID=ABQ,Number=1,Type=Integer,Description="Average quality of variant-supporting bases (qual2)">
##FORMAT=<ID=RDF,Number=1,Type=Integer,Description="Depth of reference-supporting bases on forward strand (reads1plus)">
##FORMAT=<ID=RDR,Number=1,Type=Integer,Description="Depth of reference-supporting bases on reverse strand (reads1minus)">
##FORMAT=<ID=ADF,Number=1,Type=Integer,Description="Depth of variant-supporting bases on forward strand (reads2plus)">
##FORMAT=<ID=ADR,Number=1,Type=Integer,Description="Depth of variant-supporting bases on reverse strand (reads2minus)">
##SnpEffVersion="4.0e (build 2014-09-13), by Pablo Cingolani"
##SnpEffCmd="SnpEff GCA_000195755.1.25 1274_LIB12353_LDI10237_TGACCA_L001_VARSCAN_OUTPUT_INDEL "
##INFO=<ID=EFF,Number=.,Type=String,Description="Predicted effects for this variant.Format: 'Effect ( Effect_Impact | Functional_Class | Codon_Change | Amino_Acid_Change| Amino_Acid_length | Gene_Name | Transcript_BioType | Gene_Coding | Transcript_ID | Exon_Rank | Genotype_Number [ | ERRORS | WARNINGS ] )' ">
##INFO=<ID=LOF,Number=.,Type=String,Description="Predicted loss of function effects for this variant. Format: 'Gene_Name | Gene_ID | Number_of_transcripts_in_gene | Percent_of_transcripts_affected' ">
##INFO=<ID=NMD,Number=.,Type=String,Description="Predicted nonsense mediated decay effects for this variant. Format: 'Gene_Name | Gene_ID | Number_of_transcripts_in_gene | Percent_of_transcripts_affected' ">
#CHROM	POS	ID	REF	ALT	QUAL	FILTER	INFO	FORMAT	Sample1
pDV	30836	.	G	GA	.	PASS	ADP=68;WT=0;HET=0;HOM=1;NC=0;EFF=frameshift_variant(HIGH||agt/agtT|p.Ser135_Pro136fs/c.405_406insT|153|CDS:AAS94425|protein_coding|CODING|transcript:AAS94425|1|1),upstream_gene_variant(MODIFIER||430||37|CDS:AAS94424|protein_coding|CODING|transcript:AAS94424||1),upstream_gene_variant(MODIFIER||750||136|CDS:AAS94422|protein_coding|CODING|transcript:AAS94422||1),upstream_gene_variant(MODIFIER||3144|…	GT:GQ:SDP:DP:RD:AD:FREQ:PVAL:RBQ:ABQ:RDF:RDR:ADF:ADR	1/1:255:69:68:5:64:92.75%:6.8188E-34:47:35:3:2:31:33
pDV	99977	.	GCGTAGTGGAACGGCTTGACGC	G	.	PASS	ADP=53;WT=0;HET=1;HOM=0;NC=0;EFF=disruptive_inframe_deletion(MODERATE||ggcgtcaagccgttccactacgcc/gcc|p.Gly173_Ala180del/c.518_538delGCGTCAAGCCGTTCCACTACG|889|CDS:AAS94382|protein_coding|CODING|transcript:AAS94382|1|1),upstream_gene_variant(MODIFIER||3707||718|CDS:AAS94384|protein_coding|CODING|transcript:AAS94384||1),upstream_gene_variant(MODIFIER||2241||445|CDS:AAS94383|protein_coding|CODING|tran…	GT:GQ:SDP:DP:RD:AD:FREQ:PVAL:RBQ:ABQ:RDF:RDR:ADF:ADR	0/1:78:53:53:31:22:41.51%:1.5031E-8:37:22:17:14:11:11
Chromosome	42867	.	A	AG	.	PASS	ADP=89;WT=0;HET=0;HOM=1;NC=0;EFF=upstream_gene_variant(MODIFIER||4884||500|CDS:AAS94514|protein_coding|CODING|transcript:AAS94514||1),upstream_gene_variant(MODIFIER||2872||176|CDS:AAS94523|protein_coding|CODING|transcript:AAS94523||1),upstream_gene_variant(MODIFIER||3582||204|CDS:AAS94524|protein_coding|CODING|transcript:AAS94524||1),upstream_gene_variant(MODIFIER||995||57|CDS:AAS94519|protein_co…	GT:GQ:SDP:DP:RD:AD:FREQ:PVAL:RBQ:ABQ:RDF:RDR:ADF:ADR	1/1:255:89:89:4:85:95.51%:1.2761E-46:34:37:2:2:39:46
Chromosome	211389	.	T	TA	.	PASS	ADP=55;WT=0;HET=0;HOM=1;NC=0;EFF=upstream_gene_variant(MODIFIER||37||689|CDS:AAS94654|protein_coding|CODING|transcript:AAS94654||1),upstream_gene_variant(MODIFIER||4030||328|CDS:AAS94650|protein_coding|CODING|transcript:AAS94650||1),upstream_gene_variant(MODIFIER||3107||306|CDS:AAS94651|protein_coding|CODING|transcript:AAS94651||1),upstream_gene_variant(MODIFIER||2128||325|CDS:AAS94652|protein_co…	GT:GQ:SDP:DP:RD:AD:FREQ:PVAL:RBQ:ABQ:RDF:RDR:ADF:ADR	1/1:255:61:55:2:59:96.72%:5.0953E-33:33:35:1:1:25:34
Chromosome	882511	.	GC	G	.	PASS	ADP=80;WT=0;HET=0;HOM=1;NC=0;EFF=upstream_gene_variant(MODIFIER||3445|||DVU_tRNA-Ser-2-1||NON_CODING|transcript:DVU_tRNA-Ser-2||1),upstream_gene_variant(MODIFIER||3200||31|CDS:AAS95273|protein_coding|CODING|transcript:AAS95273||1|WARNING_TRANSCRIPT_NO_START_CODON),upstream_gene_variant(MODIFIER||2433||254|CDS:AAS95274|protein_coding|CODING|transcript:AAS95274||1),upstream_gene_variant(MODIFIER||1…	GT:GQ:SDP:DP:RD:AD:FREQ:PVAL:RBQ:ABQ:RDF:RDR:ADF:ADR	1/1:255:80:80:4:75:93.75%:7.9358E-41:33:38:0:4:47:28
Chromosome	1144620	.	G	GC	.	PASS	ADP=59;WT=0;HET=0;HOM=1;NC=0;EFF=upstream_gene_variant(MODIFIER||2420||249|CDS:AAS95518|protein_coding|CODING|transcript:AAS95518||1|WARNING_TRANSCRIPT_NO_START_CODON),upstream_gene_variant(MODIFIER||1782||213|CDS:AAS95519|protein_coding|CODING|transcript:AAS95519||1),upstream_gene_variant(MODIFIER||1186||198|CDS:AAS95520|protein_coding|CODING|transcript:AAS95520||1),upstream_gene_variant(MODIFIE…	GT:GQ:SDP:DP:RD:AD:FREQ:PVAL:RBQ:ABQ:RDF:RDR:ADF:ADR	1/1:255:59:59:6:53:89.83%:3.3912E-27:32:35:3:3:25:28
Chromosome	1191166	.	TC	T	.	PASS	ADP=60;WT=0;HET=0;HOM=1;NC=0;EFF=frameshift_variant(HIGH||ctc/|p.Leu324fs/c.972delC|326|CDS:AAS95567|protein_coding|CODING|transcript:AAS95567|1|1),upstream_gene_variant(MODIFIER||56||58|CDS:AAS95568|protein_coding|CODING|transcript:AAS95568||1|WARNING_TRANSCRIPT_NO_START_CODON),upstream_gene_variant(MODIFIER||4692||368|CDS:AAS95571|protein_coding|CODING|transcript:AAS95571||1),downstream_gene_va…	GT:GQ:SDP:DP:RD:AD:FREQ:PVAL:RBQ:ABQ:RDF:RDR:ADF:ADR	1/1:255:60:60:1:59:98.33%:6.3137E-34:15:36:1:0:18:41
Chromosome	1313341	.	G	GC	.	PASS	ADP=90;WT=0;HET=0;HOM=1;NC=0;EFF=upstream_gene_variant(MODIFIER||4116||99|CDS:AAS95696|protein_coding|CODING|transcript:AAS95696||1),upstream_gene_variant(MODIFIER||2328||282|CDS:AAS95702|protein_coding|CODING|transcript:AAS95702||1),upstream_gene_variant(MODIFIER||1867||731|CDS:AAS95697|protein_coding|CODING|transcript:AAS95697||1),upstream_gene_variant(MODIFIER||4127||31|CDS:AAS95704|protein_co…	GT:GQ:SDP:DP:RD:AD:FREQ:PVAL:RBQ:ABQ:RDF:RDR:ADF:ADR	1/1:255:90:90:4:86:95.56%:3.3506E-47:49:36:2:2:42:44
Chromosome	1773344	.	GA	G	.	PASS	ADP=93;WT=0;HET=0;HOM=1;NC=0;EFF=frameshift_variant(HIGH||ttc/|p.Phe76fs/c.227delT|161|CDS:AAS96175|protein_coding|CODING|transcript:AAS96175|1|1),upstream_gene_variant(MODIFIER||593||39|CDS:AAS96176|protein_coding|CODING|transcript:AAS96176||1),upstream_gene_variant(MODIFIER||980||415|CDS:AAS96177|protein_coding|CODING|transcript:AAS96177||1),upstream_gene_variant(MODIFIER||3905||131|CDS:AAS9616…	GT:GQ:SDP:DP:RD:AD:FREQ:PVAL:RBQ:ABQ:RDF:RDR:ADF:ADR	1/1:255:97:93:11:86:88.66%:2.4016E-43:36:36:7:4:48:38
Chromosome	1897096	.	C	CT	.	PASS	ADP=96;WT=0;HET=0;HOM=1;NC=0;EFF=upstream_gene_variant(MODIFIER||948||33|CDS:AAS96308|protein_coding|CODING|transcript:AAS96308||1),upstream_gene_variant(MODIFIER||1491||51|CDS:AAS96306|protein_coding|CODING|transcript:AAS96306||1|WARNING_TRANSCRIPT_NO_START_CODON),downstream_gene_variant(MODIFIER||4895||90|CDS:AAS96303|protein_coding|CODING|transcript:AAS96303||1),downstream_gene_variant(MODIFIE…	GT:GQ:SDP:DP:RD:AD:FREQ:PVAL:RBQ:ABQ:RDF:RDR:ADF:ADR	1/1:255:96:96:8:88:91.67%:7.1355E-46:49:37:5:3:45:43
Chromosome	2083305	.	A	AC	.	PASS	ADP=92;WT=0;HET=0;HOM=1;NC=0;EFF=upstream_gene_variant(MODIFIER||4554||33|CDS:AAS96473|protein_coding|CODING|transcript:AAS96473||1),upstream_gene_variant(MODIFIER||1088||140|CDS:AAS96477|protein_coding|CODING|transcript:AAS96477||1),upstream_gene_variant(MODIFIER||3051||349|CDS:AAS96479|protein_coding|CODING|transcript:AAS96479||1),upstream_gene_variant(MODIFIER||4240||33|CDS:AAS96480|protein_co…	GT:GQ:SDP:DP:RD:AD:FREQ:PVAL:RBQ:ABQ:RDF:RDR:ADF:ADR	1/1:255:100:92:14:86:86%:3.4526E-42:31:32:5:9:46:40
Chromosome	2346259	.	TG	T	.	PASS	ADP=80;WT=0;HET=1;HOM=0;NC=0;EFF=frameshift_variant(HIGH||ccc/|p.Pro116fs/c.348delC|551|CDS:AAS96723|protein_coding|CODING|transcript:AAS96723|1|1),upstream_gene_variant(MODIFIER||3037||60|CDS:AAS96726|protein_coding|CODING|transcript:AAS96726||1),upstream_gene_variant(MODIFIER||1589||204|CDS:AAS96720|protein_coding|CODING|transcript:AAS96720||1),upstream_gene_variant(MODIFIER||1342||46|CDS:AAS96…	GT:GQ:SDP:DP:RD:AD:FREQ:PVAL:RBQ:ABQ:RDF:RDR:ADF:ADR	0/1:183:81:80:34:47:58.02%:4.6708E-19:37:36:21:13:17:30
Chromosome	2375493	.	G	GT	.	PASS	ADP=103;WT=0;HET=1;HOM=0;NC=0;EFF=frameshift_variant(HIGH||tcc/tcAc|p.Ser418_Asn419fs/c.1253_1254insA|506|CDS:AAS96758|protein_coding|CODING|transcript:AAS96758|1|1),upstream_gene_variant(MODIFIER||3360||733|CDS:AAS96754|protein_coding|CODING|transcript:AAS96754||1),upstream_gene_variant(MODIFIER||1795||1253|CDS:AAS96759|protein_coding|CODING|transcript:AAS96759||1),downstream_gene_variant(MODIFI…	GT:GQ:SDP:DP:RD:AD:FREQ:PVAL:RBQ:ABQ:RDF:RDR:ADF:ADR	0/1:68:104:103:83:21:20.19%:1.5524E-7:39:36:42:41:6:15
Chromosome	2381876	.	TGAG	T	.	PASS	ADP=72;WT=0;HET=1;HOM=0;NC=0;EFF=stop_lost+disruptive_inframe_deletion(HIGH||tgagcg/tcg|p.Ter275_Ala276del/c.824_826delGAG|321|CDS:AAS96760|protein_coding|CODING|transcript:AAS96760|1|1),upstream_gene_variant(MODIFIER||155||144|CDS:AAS96761|protein_coding|CODING|transcript:AAS96761||1),upstream_gene_variant(MODIFIER||591||211|CDS:AAS96762|protein_coding|CODING|transcript:AAS96762||1),upstream_gen…	GT:GQ:SDP:DP:RD:AD:FREQ:PVAL:RBQ:ABQ:RDF:RDR:ADF:ADR	0/1:190:73:72:26:47:64.38%:8.8037E-20:35:38:14:12:26:21
Chromosome	2511114	.	GC	G	.	PASS	ADP=85;WT=0;HET=1;HOM=0;NC=0;EFF=frameshift_variant(HIGH||gcc/|p.Ala65fs/c.193delG|393|CDS:AAS96878|protein_coding|CODING|transcript:AAS96878|1|1),upstream_gene_variant(MODIFIER||4721||494|CDS:AAS96874|protein_coding|CODING|transcript:AAS96874||1),upstream_gene_variant(MODIFIER||2775||652|CDS:AAS96875|protein_coding|CODING|transcript:AAS96875||1),upstream_gene_variant(MODIFIER||2826||196|CDS:AAS9…	GT:GQ:SDP:DP:RD:AD:FREQ:PVAL:RBQ:ABQ:RDF:RDR:ADF:ADR	0/1:255:85:85:24:61:71.76%:9.0332E-27:35:37:16:8:36:25
Chromosome	2982788	.	G	GCC	.	PASS	ADP=72;WT=0;HET=0;HOM=1;NC=0;EFF=upstream_gene_variant(MODIFIER||138||397|CDS:AAS97357|protein_coding|CODING|transcript:AAS97357||1),upstream_gene_variant(MODIFIER||1438||279|CDS:AAS97358|protein_coding|CODING|transcript:AAS97358||1),upstream_gene_variant(MODIFIER||2528||322|CDS:AAS97359|protein_coding|CODING|transcript:AAS97359||1|WARNING_TRANSCRIPT_NO_START_CODON),downstream_gene_variant(MODIFI…	GT:GQ:SDP:DP:RD:AD:FREQ:PVAL:RBQ:ABQ:RDF:RDR:ADF:ADR	1/1:255:75:72:6:69:92%:3.4962E-36:31:35:3:3:36:33
Chromosome	3056212	.	A	AG	.	PASS	ADP=57;WT=0;HET=0;HOM=1;NC=0;EFF=upstream_gene_variant(MODIFIER||559||570|CDS:AAS97422|protein_coding|CODING|transcript:AAS97422||1),upstream_gene_variant(MODIFIER||3397||689|CDS:AAS97419|protein_coding|CODING|transcript:AAS97419||1),upstream_gene_variant(MODIFIER||3894||520|CDS:AAS97424|protein_coding|CODING|transcript:AAS97424||1),downstream_gene_variant(MODIFIER||2531||345|CDS:AAS97423|protein…	GT:GQ:SDP:DP:RD:AD:FREQ:PVAL:RBQ:ABQ:RDF:RDR:ADF:ADR	1/1:255:57:57:4:53:92.98%:3.3697E-28:37:37:2:2:27:26
Chromosome	3066926	.	C	CACG	.	PASS	ADP=70;WT=0;HET=0;HOM=1;NC=0;EFF=upstream_gene_variant(MODIFIER||31||474|CDS:AAS97431|protein_coding|CODING|transcript:AAS97431||1),upstream_gene_variant(MODIFIER||1459||115|CDS:AAS97432|protein_coding|CODING|transcript:AAS97432||1),upstream_gene_variant(MODIFIER||1803||577|CDS:AAS97433|protein_coding|CODING|transcript:AAS97433||1),upstream_gene_variant(MODIFIER||2840||47|CDS:AAS97426|protein_cod…	GT:GQ:SDP:DP:RD:AD:FREQ:PVAL:RBQ:ABQ:RDF:RDR:ADF:ADR	1/1:255:70:70:8:62:88.57%:2.4991E-31:28:25:3:5:33:29
Chromosome	3140594	.	G	GGA	.	PASS	ADP=85;WT=0;HET=0;HOM=1;NC=0;EFF=frameshift_variant(HIGH||tgg/tgGAg|p.Trp693_Ile694fs/c.2079_2080insGA|1139|CDS:AAS97493|protein_coding|CODING|transcript:AAS97493|1|1),upstream_gene_variant(MODIFIER||4082||485|CDS:AAS97490|protein_coding|CODING|transcript:AAS97490||1),upstream_gene_variant(MODIFIER||3678||122|CDS:AAS97491|protein_coding|CODING|transcript:AAS97491||1),upstream_gene_variant(MODIFIE…	GT:GQ:SDP:DP:RD:AD:FREQ:PVAL:RBQ:ABQ:RDF:RDR:ADF:ADR	1/1:255:85:85:8:77:90.59%:1.1136E-39:31:26:4:4:42:35
Chromosome	3157291	.	CG	C	.	PASS	ADP=114;WT=0;HET=1;HOM=0;NC=0;EFF=frameshift_variant(HIGH||ggc/|p.Gly181fs/c.541delG|209|CDS:AAS97503|protein_coding|CODING|transcript:AAS97503|1|1),upstream_gene_variant(MODIFIER||93||717|CDS:AAS97504|protein_coding|CODING|transcript:AAS97504||1),upstream_gene_variant(MODIFIER||2597||550|CDS:AAS97506|protein_coding|CODING|transcript:AAS97506||1),downstream_gene_variant(MODIFIER||2962||704|CDS:AA…	GT:GQ:SDP:DP:RD:AD:FREQ:PVAL:RBQ:ABQ:RDF:RDR:ADF:ADR	0/1:107:115:114:81:32:28.07%:1.7974E-11:37:39:44:37:17:15
Chromosome	3254670	.	G	GC	.	PASS	ADP=23;WT=0;HET=1;HOM=0;NC=0;EFF=upstream_gene_variant(MODIFIER||231||589|CDS:AAS97578|protein_coding|CODING|transcript:AAS97578||1),upstream_gene_variant(MODIFIER||4464|||gene:DVU_23SE||NON_CODING|transcript:DVU_23SE||1),upstream_gene_variant(MODIFIER||4236|||DVU_tRNA-Ala-8-1||NON_CODING|transcript:DVU_tRNA-Ala-8||1),upstream_gene_variant(MODIFIER||4137|||DVU_tRNA-Ile-5-1||NON_CODING|transcript:…	GT:GQ:SDP:DP:RD:AD:FREQ:PVAL:RBQ:ABQ:RDF:RDR:ADF:ADR	0/1:59:27:23:5:14:60.87%:1.2025E-6:31:33:1:4:0:14
Chromosome	3276860	.	G	GC	.	PASS	ADP=54;WT=0;HET=0;HOM=1;NC=0;EFF=frameshift_variant(HIGH||ccc/Cccc|p.Pro25_Arg26fs/c.73_74insC|55|CDS:AAS97599|protein_coding|CODING|transcript:AAS97599|1|1),upstream_gene_variant(MODIFIER||4962||231|CDS:AAS97594|protein_coding|CODING|transcript:AAS97594||1),upstream_gene_variant(MODIFIER||4853||43|CDS:AAS97595|protein_coding|CODING|transcript:AAS97595||1),upstream_gene_variant(MODIFIER||171||70|…	GT:GQ:SDP:DP:RD:AD:FREQ:PVAL:RBQ:ABQ:RDF:RDR:ADF:ADR	1/1:242:55:54:6:49:89.09%:5.6355E-25:35:35:4:2:49:0
Chromosome	3455727	.	C	CT	.	PASS	ADP=34;WT=0;HET=0;HOM=1;NC=0;EFF=upstream_gene_variant(MODIFIER||4876||207|CDS:AAS97742|protein_coding|CODING|transcript:AAS97742||1),upstream_gene_variant(MODIFIER||4500||130|CDS:AAS97743|protein_coding|CODING|transcript:AAS97743||1),upstream_gene_variant(MODIFIER||762||166|CDS:AAS97750|protein_coding|CODING|transcript:AAS97750||1),upstream_gene_variant(MODIFIER||3832||222|CDS:AAS97744|protein_c…	GT:GQ:SDP:DP:RD:AD:FREQ:PVAL:RBQ:ABQ:RDF:RDR:ADF:ADR	1/1:136:34:34:5:29:85.29%:2.0235E-14:33:37:0:5:5:24
Chromosome	3457155	.	G	GCGC	.	PASS	ADP=82;WT=0;HET=0;HOM=1;NC=0;EFF=upstream_gene_variant(MODIFIER||4821||62|CDS:AAS97746|protein_coding|CODING|transcript:AAS97746||1),upstream_gene_variant(MODIFIER||4640||32|CDS:AAS97747|protein_coding|CODING|transcript:AAS97747||1),upstream_gene_variant(MODIFIER||3083||518|CDS:AAS97748|protein_coding|CODING|transcript:AAS97748||1),upstream_gene_variant(MODIFIER||1985||77|CDS:AAS97752|protein_cod…	GT:GQ:SDP:DP:RD:AD:FREQ:PVAL:RBQ:ABQ:RDF:RDR:ADF:ADR	1/1:255:85:82:9:76:89.41%:1.1631E-38:21:17:3:6:42:34
FLAGSTAT
2297125 + 0 in total (QC-passed reads + QC-failed reads)
0 + 0 secondary
0 + 0 supplimentary
0 + 0 duplicates
2186395 + 0 mapped (95.18%:-nan%)
2186395 + 0 paired in sequencing
1096726 + 0 read1
1089669 + 0 read2
2141846 + 0 properly paired (97.96%:-nan%)
2173872 + 0 with itself and mate mapped
12523 + 0 singletons (0.57%:-nan%)
4312 + 0 with mate mapped to a different chr
4148 + 0 with mate mapped to a different chr (mapQ>=5)

## Sheet: DvH-ns3
SNPs
##fileformat=VCFv4.1
##source=VarScan2
##INFO=<ID=ADP,Number=1,Type=Integer,Description="Average per-sample depth of bases with Phred score >= 15">
##INFO=<ID=WT,Number=1,Type=Integer,Description="Number of samples called reference (wild-type)">
##INFO=<ID=HET,Number=1,Type=Integer,Description="Number of samples called heterozygous-variant">
##INFO=<ID=HOM,Number=1,Type=Integer,Description="Number of samples called homozygous-variant">
##INFO=<ID=NC,Number=1,Type=Integer,Description="Number of samples not called">
##FILTER=<ID=str10,Description="Less than 10% or more than 90% of variant supporting reads on one strand">
##FILTER=<ID=indelError,Description="Likely artifact due to indel reads at this position">
##FORMAT=<ID=GT,Number=1,Type=String,Description="Genotype">
##FORMAT=<ID=GQ,Number=1,Type=Integer,Description="Genotype Quality">
##FORMAT=<ID=SDP,Number=1,Type=Integer,Description="Raw Read Depth as reported by SAMtools">
##FORMAT=<ID=DP,Number=1,Type=Integer,Description="Quality Read Depth of bases with Phred score >= 15">
##FORMAT=<ID=RD,Number=1,Type=Integer,Description="Depth of reference-supporting bases (reads1)">
##FORMAT=<ID=AD,Number=1,Type=Integer,Description="Depth of variant-supporting bases (reads2)">
##FORMAT=<ID=FREQ,Number=1,Type=String,Description="Variant allele frequency">
##FORMAT=<ID=PVAL,Number=1,Type=String,Description="P-value from Fisher's Exact Test">
##FORMAT=<ID=RBQ,Number=1,Type=Integer,Description="Average quality of reference-supporting bases (qual1)">
##FORMAT=<ID=ABQ,Number=1,Type=Integer,Description="Average quality of variant-supporting bases (qual2)">
##FORMAT=<ID=RDF,Number=1,Type=Integer,Description="Depth of reference-supporting bases on forward strand (reads1plus)">
##FORMAT=<ID=RDR,Number=1,Type=Integer,Description="Depth of reference-supporting bases on reverse strand (reads1minus)">
##FORMAT=<ID=ADF,Number=1,Type=Integer,Description="Depth of variant-supporting bases on forward strand (reads2plus)">
##FORMAT=<ID=ADR,Number=1,Type=Integer,Description="Depth of variant-supporting bases on reverse strand (reads2minus)">
##SnpEffVersion="4.0e (build 2014-09-13), by Pablo Cingolani"
##SnpEffCmd="SnpEff GCA_000195755.1.25 1274_LIB12354_LDI10238_ACAGTG_L001_VARSCAN_OUTPUT "
##INFO=<ID=EFF,Number=.,Type=String,Description="Predicted effects for this variant.Format: 'Effect ( Effect_Impact | Functional_Class | Codon_Change | Amino_Acid_Change| Amino_Acid_length | Gene_Name | Transcript_BioType | Gene_Coding | Transcript_ID | Exon_Rank | Genotype_Number [ | ERRORS | WARNINGS ] )' ">
##INFO=<ID=LOF,Number=.,Type=String,Description="Predicted loss of function effects for this variant. Format: 'Gene_Name | Gene_ID | Number_of_transcripts_in_gene | Percent_of_transcripts_affected' ">
##INFO=<ID=NMD,Number=.,Type=String,Description="Predicted nonsense mediated decay effects for this variant. Format: 'Gene_Name | Gene_ID | Number_of_transcripts_in_gene | Percent_of_transcripts_affected' ">
#CHROM	POS	ID	REF	ALT	QUAL	FILTER	INFO	FORMAT	Sample1
pDV	49089	.	G	C	.	PASS	ADP=124;WT=0;HET=0;HOM=1;NC=0;EFF=upstream_gene_variant(MODIFIER||5||439|CDS:AAS94409|protein_coding|CODING|transcript:AAS94409||1|WARNING_TRANSCRIPT_NO_START_CODON),upstream_gene_variant(MODIFIER||1501||440|CDS:AAS94408|protein_coding|CODING|transcript:AAS94408||1),upstream_gene_variant(MODIFIER||2876||283|CDS:AAS94407|protein_coding|CODING|transcript:AAS94407||1),upstream_gene_variant(MODIFIER|…	GT:GQ:SDP:DP:RD:AD:FREQ:PVAL:RBQ:ABQ:RDF:RDR:ADF:ADR	1/1:255:126:124:0:124:100%:4.368E-74:0:38:0:0:72:52
pDV	99998	.	C	G	.	PASS	ADP=37;WT=0;HET=1;HOM=0;NC=0;EFF=missense_variant(MODERATE|MISSENSE|gGc/gCc|p.Gly173Ala/c.518G>C|889|CDS:AAS94382|protein_coding|CODING|transcript:AAS94382|1|1),upstream_gene_variant(MODIFIER||3727||718|CDS:AAS94384|protein_coding|CODING|transcript:AAS94384||1),upstream_gene_variant(MODIFIER||2261||445|CDS:AAS94383|protein_coding|CODING|transcript:AAS94383||1),downstream_gene_variant(MODIFIER||60…	GT:GQ:SDP:DP:RD:AD:FREQ:PVAL:RBQ:ABQ:RDF:RDR:ADF:ADR	0/1:108:41:37:11:26:70.27%:1.294E-11:35:36:4:7:9:17
Chromosome	1073326	.	C	T	.	PASS	ADP=147;WT=0;HET=0;HOM=1;NC=0;EFF=upstream_gene_variant(MODIFIER||216||284|CDS:AAS95458|protein_coding|CODING|transcript:AAS95458||1),upstream_gene_variant(MODIFIER||1255||354|CDS:AAS95459|protein_coding|CODING|transcript:AAS95459||1),upstream_gene_variant(MODIFIER||2498||210|CDS:AAS95460|protein_coding|CODING|transcript:AAS95460||1),upstream_gene_variant(MODIFIER||3134||854|CDS:AAS95461|protein_…	GT:GQ:SDP:DP:RD:AD:FREQ:PVAL:RBQ:ABQ:RDF:RDR:ADF:ADR	1/1:255:147:147:0:147:100%:6.7575E-88:0:39:0:0:76:71
Chromosome	1343412	.	G	A	.	PASS	ADP=124;WT=0;HET=0;HOM=1;NC=0;EFF=missense_variant(MODERATE|MISSENSE|Gtt/Att|p.Val19Ile/c.55G>A|90|CDS:AAS95735|protein_coding|CODING|transcript:AAS95735|1|1),upstream_gene_variant(MODIFIER||3013||42|CDS:AAS95731|protein_coding|CODING|transcript:AAS95731||1|WARNING_TRANSCRIPT_NO_START_CODON),upstream_gene_variant(MODIFIER||2504||156|CDS:AAS95732|protein_coding|CODING|transcript:AAS95732||1),upstr…	GT:GQ:SDP:DP:RD:AD:FREQ:PVAL:RBQ:ABQ:RDF:RDR:ADF:ADR	1/1:255:125:124:1:123:99.19%:5.46E-72:68:38:1:0:56:67
Chromosome	1363430	.	C	A	.	PASS	ADP=63;WT=0;HET=0;HOM=1;NC=0;EFF=missense_variant(MODERATE|MISSENSE|aGa/aTa|p.Arg214Ile/c.641G>T|573|CDS:AAS95750|protein_coding|CODING|transcript:AAS95750|1|1|WARNING_TRANSCRIPT_NO_START_CODON),upstream_gene_variant(MODIFIER||4908||227|CDS:AAS95745|protein_coding|CODING|transcript:AAS95745||1),upstream_gene_variant(MODIFIER||4498||137|CDS:AAS95746|protein_coding|CODING|transcript:AAS95746||1),up…	GT:GQ:SDP:DP:RD:AD:FREQ:PVAL:RBQ:ABQ:RDF:RDR:ADF:ADR	1/1:255:63:63:0:63:100%:1.657E-37:0:34:0:0:21:42
Chromosome	1773256	.	G	C	.	PASS	ADP=102;WT=0;HET=0;HOM=1;NC=0;EFF=missense_variant(MODERATE|MISSENSE|Cag/Gag|p.Gln106Glu/c.316C>G|161|CDS:AAS96175|protein_coding|CODING|transcript:AAS96175|1|1),upstream_gene_variant(MODIFIER||682||39|CDS:AAS96176|protein_coding|CODING|transcript:AAS96176||1),upstream_gene_variant(MODIFIER||1069||415|CDS:AAS96177|protein_coding|CODING|transcript:AAS96177||1),upstream_gene_variant(MODIFIER||3816|…	GT:GQ:SDP:DP:RD:AD:FREQ:PVAL:RBQ:ABQ:RDF:RDR:ADF:ADR	1/1:255:102:102:0:102:100%:6.9709E-61:0:38:0:0:62:40
Chromosome	1913197	.	T	G	.	PASS	ADP=109;WT=0;HET=0;HOM=1;NC=0;EFF=missense_variant(MODERATE|MISSENSE|Atg/Ctg|p.Met102Leu/c.304A>C|318|CDS:AAS96318|protein_coding|CODING|transcript:AAS96318|1|1|WARNING_TRANSCRIPT_NO_START_CODON),upstream_gene_variant(MODIFIER||4187||260|CDS:AAS96313|protein_coding|CODING|transcript:AAS96313||1|WARNING_TRANSCRIPT_NO_START_CODON),upstream_gene_variant(MODIFIER||3322||307|CDS:AAS96314|protein_codin…	GT:GQ:SDP:DP:RD:AD:FREQ:PVAL:RBQ:ABQ:RDF:RDR:ADF:ADR	1/1:255:109:109:0:109:100%:4.3979E-65:0:38:0:0:66:43
Chromosome	3064064	.	C	G	.	PASS	ADP=92;WT=0;HET=0;HOM=1;NC=0;EFF=synonymous_variant(LOW|SILENT|gcG/gcC|p.Ala8Ala/c.24G>C|47|CDS:AAS97426|protein_coding|CODING|transcript:AAS97426|1|1),upstream_gene_variant(MODIFIER||4283||345|CDS:AAS97423|protein_coding|CODING|transcript:AAS97423||1),upstream_gene_variant(MODIFIER||1245||46|CDS:AAS97428|protein_coding|CODING|transcript:AAS97428||1),upstream_gene_variant(MODIFIER||1382||332|CDS:…	GT:GQ:SDP:DP:RD:AD:FREQ:PVAL:RBQ:ABQ:RDF:RDR:ADF:ADR	1/1:255:92:92:0:92:100%:6.9429E-55:0:38:0:0:41:51
Chromosome	3064065	.	G	C	.	PASS	ADP=92;WT=0;HET=0;HOM=1;NC=0;EFF=missense_variant(MODERATE|MISSENSE|gCg/gGg|p.Ala8Gly/c.23C>G|47|CDS:AAS97426|protein_coding|CODING|transcript:AAS97426|1|1),upstream_gene_variant(MODIFIER||4284||345|CDS:AAS97423|protein_coding|CODING|transcript:AAS97423||1),upstream_gene_variant(MODIFIER||1244||46|CDS:AAS97428|protein_coding|CODING|transcript:AAS97428||1),upstream_gene_variant(MODIFIER||1381||332…	GT:GQ:SDP:DP:RD:AD:FREQ:PVAL:RBQ:ABQ:RDF:RDR:ADF:ADR	1/1:255:92:92:0:92:100%:6.9429E-55:0:37:0:0:41:51
Chromosome	3142198	.	A	G	.	PASS	ADP=137;WT=0;HET=0;HOM=1;NC=0;EFF=missense_variant(MODERATE|MISSENSE|gAt/gGt|p.Asp89Gly/c.266A>G|474|CDS:AAS97494|protein_coding|CODING|transcript:AAS97494|1|1),upstream_gene_variant(MODIFIER||3743||456|CDS:AAS97492|protein_coding|CODING|transcript:AAS97492||1),upstream_gene_variant(MODIFIER||1417||55|CDS:AAS97495|protein_coding|CODING|transcript:AAS97495||1),upstream_gene_variant(MODIFIER||1569|…	GT:GQ:SDP:DP:RD:AD:FREQ:PVAL:RBQ:ABQ:RDF:RDR:ADF:ADR	1/1:255:139:137:0:137:100%:6.8409E-82:0:38:0:0:61:76
INDELS
##fileformat=VCFv4.1
##source=VarScan2
##INFO=<ID=ADP,Number=1,Type=Integer,Description="Average per-sample depth of bases with Phred score >= 15">
##INFO=<ID=WT,Number=1,Type=Integer,Description="Number of samples called reference (wild-type)">
##INFO=<ID=HET,Number=1,Type=Integer,Description="Number of samples called heterozygous-variant">
##INFO=<ID=HOM,Number=1,Type=Integer,Description="Number of samples called homozygous-variant">
##INFO=<ID=NC,Number=1,Type=Integer,Description="Number of samples not called">
##FILTER=<ID=str10,Description="Less than 10% or more than 90% of variant supporting reads on one strand">
##FILTER=<ID=indelError,Description="Likely artifact due to indel reads at this position">
##FORMAT=<ID=GT,Number=1,Type=String,Description="Genotype">
##FORMAT=<ID=GQ,Number=1,Type=Integer,Description="Genotype Quality">
##FORMAT=<ID=SDP,Number=1,Type=Integer,Description="Raw Read Depth as reported by SAMtools">
##FORMAT=<ID=DP,Number=1,Type=Integer,Description="Quality Read Depth of bases with Phred score >= 15">
##FORMAT=<ID=RD,Number=1,Type=Integer,Description="Depth of reference-supporting bases (reads1)">
##FORMAT=<ID=AD,Number=1,Type=Integer,Description="Depth of variant-supporting bases (reads2)">
##FORMAT=<ID=FREQ,Number=1,Type=String,Description="Variant allele frequency">
##FORMAT=<ID=PVAL,Number=1,Type=String,Description="P-value from Fisher's Exact Test">
##FORMAT=<ID=RBQ,Number=1,Type=Integer,Description="Average quality of reference-supporting bases (qual1)">
##FORMAT=<ID=ABQ,Number=1,Type=Integer,Description="Average quality of variant-supporting bases (qual2)">
##FORMAT=<ID=RDF,Number=1,Type=Integer,Description="Depth of reference-supporting bases on forward strand (reads1plus)">
##FORMAT=<ID=RDR,Number=1,Type=Integer,Description="Depth of reference-supporting bases on reverse strand (reads1minus)">
##FORMAT=<ID=ADF,Number=1,Type=Integer,Description="Depth of variant-supporting bases on forward strand (reads2plus)">
##FORMAT=<ID=ADR,Number=1,Type=Integer,Description="Depth of variant-supporting bases on reverse strand (reads2minus)">
##SnpEffVersion="4.0e (build 2014-09-13), by Pablo Cingolani"
##SnpEffCmd="SnpEff GCA_000195755.1.25 1274_LIB12354_LDI10238_ACAGTG_L001_VARSCAN_OUTPUT_INDEL "
##INFO=<ID=EFF,Number=.,Type=String,Description="Predicted effects for this variant.Format: 'Effect ( Effect_Impact | Functional_Class | Codon_Change | Amino_Acid_Change| Amino_Acid_length | Gene_Name | Transcript_BioType | Gene_Coding | Transcript_ID | Exon_Rank | Genotype_Number [ | ERRORS | WARNINGS ] )' ">
##INFO=<ID=LOF,Number=.,Type=String,Description="Predicted loss of function effects for this variant. Format: 'Gene_Name | Gene_ID | Number_of_transcripts_in_gene | Percent_of_transcripts_affected' ">
##INFO=<ID=NMD,Number=.,Type=String,Description="Predicted nonsense mediated decay effects for this variant. Format: 'Gene_Name | Gene_ID | Number_of_transcripts_in_gene | Percent_of_transcripts_affected' ">
#CHROM	POS	ID	REF	ALT	QUAL	FILTER	INFO	FORMAT	Sample1
pDV	30836	.	G	GA	.	PASS	ADP=24;WT=0;HET=0;HOM=1;NC=0;EFF=frameshift_variant(HIGH||agt/agtT|p.Ser135_Pro136fs/c.405_406insT|153|CDS:AAS94425|protein_coding|CODING|transcript:AAS94425|1|1),upstream_gene_variant(MODIFIER||430||37|CDS:AAS94424|protein_coding|CODING|transcript:AAS94424||1),upstream_gene_variant(MODIFIER||750||136|CDS:AAS94422|protein_coding|CODING|transcript:AAS94422||1),upstream_gene_variant(MODIFIER||3144|…	GT:GQ:SDP:DP:RD:AD:FREQ:PVAL:RBQ:ABQ:RDF:RDR:ADF:ADR	1/1:84:24:24:5:19:79.17%:3.6826E-9:32:45:0:5:4:15
pDV	99977	.	GCGTAGTGGAACGGCTTGACGC	G	.	PASS	ADP=66;WT=0;HET=1;HOM=0;NC=0;EFF=disruptive_inframe_deletion(MODERATE||ggcgtcaagccgttccactacgcc/gcc|p.Gly173_Ala180del/c.518_538delGCGTCAAGCCGTTCCACTACG|889|CDS:AAS94382|protein_coding|CODING|transcript:AAS94382|1|1),upstream_gene_variant(MODIFIER||3707||718|CDS:AAS94384|protein_coding|CODING|transcript:AAS94384||1),upstream_gene_variant(MODIFIER||2241||445|CDS:AAS94383|protein_coding|CODING|tran…	GT:GQ:SDP:DP:RD:AD:FREQ:PVAL:RBQ:ABQ:RDF:RDR:ADF:ADR	0/1:112:68:66:37:31:45.59%:5.3252E-12:36:21:20:17:15:16
Chromosome	42867	.	A	AG	.	PASS	ADP=138;WT=0;HET=0;HOM=1;NC=0;EFF=upstream_gene_variant(MODIFIER||4884||500|CDS:AAS94514|protein_coding|CODING|transcript:AAS94514||1),upstream_gene_variant(MODIFIER||2872||176|CDS:AAS94523|protein_coding|CODING|transcript:AAS94523||1),upstream_gene_variant(MODIFIER||3582||204|CDS:AAS94524|protein_coding|CODING|transcript:AAS94524||1),upstream_gene_variant(MODIFIER||995||57|CDS:AAS94519|protein_c…	GT:GQ:SDP:DP:RD:AD:FREQ:PVAL:RBQ:ABQ:RDF:RDR:ADF:ADR	1/1:255:139:138:11:128:92.09%:6.4105E-67:31:36:5:6:71:57
Chromosome	211389	.	T	TA	.	PASS	ADP=133;WT=0;HET=0;HOM=1;NC=0;EFF=upstream_gene_variant(MODIFIER||37||689|CDS:AAS94654|protein_coding|CODING|transcript:AAS94654||1),upstream_gene_variant(MODIFIER||4030||328|CDS:AAS94650|protein_coding|CODING|transcript:AAS94650||1),upstream_gene_variant(MODIFIER||3107||306|CDS:AAS94651|protein_coding|CODING|transcript:AAS94651||1),upstream_gene_variant(MODIFIER||2128||325|CDS:AAS94652|protein_c…	GT:GQ:SDP:DP:RD:AD:FREQ:PVAL:RBQ:ABQ:RDF:RDR:ADF:ADR	1/1:255:142:133:10:132:92.96%:9.1183E-70:27:35:0:10:52:80
Chromosome	882511	.	GC	G	.	PASS	ADP=105;WT=0;HET=0;HOM=1;NC=0;EFF=upstream_gene_variant(MODIFIER||3445|||DVU_tRNA-Ser-2-1||NON_CODING|transcript:DVU_tRNA-Ser-2||1),upstream_gene_variant(MODIFIER||3200||31|CDS:AAS95273|protein_coding|CODING|transcript:AAS95273||1|WARNING_TRANSCRIPT_NO_START_CODON),upstream_gene_variant(MODIFIER||2433||254|CDS:AAS95274|protein_coding|CODING|transcript:AAS95274||1),upstream_gene_variant(MODIFIER||…	GT:GQ:SDP:DP:RD:AD:FREQ:PVAL:RBQ:ABQ:RDF:RDR:ADF:ADR	1/1:255:108:105:10:98:90.74%:1.7065E-50:38:36:7:3:53:45
Chromosome	1144620	.	G	GC	.	PASS	ADP=112;WT=0;HET=0;HOM=1;NC=0;EFF=upstream_gene_variant(MODIFIER||2420||249|CDS:AAS95518|protein_coding|CODING|transcript:AAS95518||1|WARNING_TRANSCRIPT_NO_START_CODON),upstream_gene_variant(MODIFIER||1782||213|CDS:AAS95519|protein_coding|CODING|transcript:AAS95519||1),upstream_gene_variant(MODIFIER||1186||198|CDS:AAS95520|protein_coding|CODING|transcript:AAS95520||1),upstream_gene_variant(MODIFI…	GT:GQ:SDP:DP:RD:AD:FREQ:PVAL:RBQ:ABQ:RDF:RDR:ADF:ADR	1/1:255:115:112:5:110:95.65%:2.1017E-60:34:36:4:1:61:49
Chromosome	1191166	.	TC	T	.	PASS	ADP=116;WT=0;HET=0;HOM=1;NC=0;EFF=frameshift_variant(HIGH||ctc/|p.Leu324fs/c.972delC|326|CDS:AAS95567|protein_coding|CODING|transcript:AAS95567|1|1),upstream_gene_variant(MODIFIER||56||58|CDS:AAS95568|protein_coding|CODING|transcript:AAS95568||1|WARNING_TRANSCRIPT_NO_START_CODON),upstream_gene_variant(MODIFIER||4692||368|CDS:AAS95571|protein_coding|CODING|transcript:AAS95571||1),downstream_gene_v…	GT:GQ:SDP:DP:RD:AD:FREQ:PVAL:RBQ:ABQ:RDF:RDR:ADF:ADR	1/1:255:117:116:13:104:88.89%:1.8186E-52:29:35:10:3:40:64
Chromosome	1313341	.	G	GC	.	PASS	ADP=99;WT=0;HET=0;HOM=1;NC=0;EFF=upstream_gene_variant(MODIFIER||4116||99|CDS:AAS95696|protein_coding|CODING|transcript:AAS95696||1),upstream_gene_variant(MODIFIER||2328||282|CDS:AAS95702|protein_coding|CODING|transcript:AAS95702||1),upstream_gene_variant(MODIFIER||1867||731|CDS:AAS95697|protein_coding|CODING|transcript:AAS95697||1),upstream_gene_variant(MODIFIER||4127||31|CDS:AAS95704|protein_co…	GT:GQ:SDP:DP:RD:AD:FREQ:PVAL:RBQ:ABQ:RDF:RDR:ADF:ADR	1/1:255:100:99:5:95:95%:1.0664E-51:32:38:4:1:49:46
Chromosome	1773344	.	GA	G	.	PASS	ADP=110;WT=0;HET=0;HOM=1;NC=0;EFF=frameshift_variant(HIGH||ttc/|p.Phe76fs/c.227delT|161|CDS:AAS96175|protein_coding|CODING|transcript:AAS96175|1|1),upstream_gene_variant(MODIFIER||593||39|CDS:AAS96176|protein_coding|CODING|transcript:AAS96176||1),upstream_gene_variant(MODIFIER||980||415|CDS:AAS96177|protein_coding|CODING|transcript:AAS96177||1),upstream_gene_variant(MODIFIER||3905||131|CDS:AAS961…	GT:GQ:SDP:DP:RD:AD:FREQ:PVAL:RBQ:ABQ:RDF:RDR:ADF:ADR	1/1:255:110:110:12:98:89.09%:1.4337E-49:34:37:8:4:50:48
Chromosome	1897096	.	C	CT	.	PASS	ADP=130;WT=0;HET=0;HOM=1;NC=0;EFF=upstream_gene_variant(MODIFIER||948||33|CDS:AAS96308|protein_coding|CODING|transcript:AAS96308||1),upstream_gene_variant(MODIFIER||1491||51|CDS:AAS96306|protein_coding|CODING|transcript:AAS96306||1|WARNING_TRANSCRIPT_NO_START_CODON),downstream_gene_variant(MODIFIER||4895||90|CDS:AAS96303|protein_coding|CODING|transcript:AAS96303||1),downstream_gene_variant(MODIFI…	GT:GQ:SDP:DP:RD:AD:FREQ:PVAL:RBQ:ABQ:RDF:RDR:ADF:ADR	1/1:255:130:130:8:122:93.85%:2.8968E-65:33:37:4:4:50:72
Chromosome	2083305	.	A	AC	.	PASS	ADP=110;WT=0;HET=0;HOM=1;NC=0;EFF=upstream_gene_variant(MODIFIER||4554||33|CDS:AAS96473|protein_coding|CODING|transcript:AAS96473||1),upstream_gene_variant(MODIFIER||1088||140|CDS:AAS96477|protein_coding|CODING|transcript:AAS96477||1),upstream_gene_variant(MODIFIER||3051||349|CDS:AAS96479|protein_coding|CODING|transcript:AAS96479||1),upstream_gene_variant(MODIFIER||4240||33|CDS:AAS96480|protein_c…	GT:GQ:SDP:DP:RD:AD:FREQ:PVAL:RBQ:ABQ:RDF:RDR:ADF:ADR	1/1:255:115:110:13:102:88.7%:2.3347E-51:33:35:5:8:59:43
Chromosome	2375493	.	G	GT	.	PASS	ADP=111;WT=0;HET=1;HOM=0;NC=0;EFF=frameshift_variant(HIGH||tcc/tcAc|p.Ser418_Asn419fs/c.1253_1254insA|506|CDS:AAS96758|protein_coding|CODING|transcript:AAS96758|1|1),upstream_gene_variant(MODIFIER||3360||733|CDS:AAS96754|protein_coding|CODING|transcript:AAS96754||1),upstream_gene_variant(MODIFIER||1795||1253|CDS:AAS96759|protein_coding|CODING|transcript:AAS96759||1),downstream_gene_variant(MODIFI…	GT:GQ:SDP:DP:RD:AD:FREQ:PVAL:RBQ:ABQ:RDF:RDR:ADF:ADR	0/1:255:112:111:27:83:74.77%:3.2015E-37:37:39:14:13:46:37
Chromosome	2498824	.	GGTGGTTGTGCA	G	.	PASS	ADP=59;WT=0;HET=0;HOM=1;NC=0;EFF=frameshift_variant(HIGH||ctgcacaaccac/|p.Leu206fs/c.617_627delTGCACAACCAC|362|CDS:AAS96868|protein_coding|CODING|transcript:AAS96868|1|1),upstream_gene_variant(MODIFIER||4952||47|CDS:AAS96864|protein_coding|CODING|transcript:AAS96864||1),upstream_gene_variant(MODIFIER||2754||127|CDS:AAS96866|protein_coding|CODING|transcript:AAS96866||1|WARNING_TRANSCRIPT_NO_START_…	GT:GQ:SDP:DP:RD:AD:FREQ:PVAL:RBQ:ABQ:RDF:RDR:ADF:ADR	1/1:231:59:59:9:49:84.48%:6.9624E-24:22:15:3:6:5:44
Chromosome	2982788	.	G	GCC	.	PASS	ADP=90;WT=0;HET=0;HOM=1;NC=0;EFF=upstream_gene_variant(MODIFIER||138||397|CDS:AAS97357|protein_coding|CODING|transcript:AAS97357||1),upstream_gene_variant(MODIFIER||1438||279|CDS:AAS97358|protein_coding|CODING|transcript:AAS97358||1),upstream_gene_variant(MODIFIER||2528||322|CDS:AAS97359|protein_coding|CODING|transcript:AAS97359||1|WARNING_TRANSCRIPT_NO_START_CODON),downstream_gene_variant(MODIFI…	GT:GQ:SDP:DP:RD:AD:FREQ:PVAL:RBQ:ABQ:RDF:RDR:ADF:ADR	1/1:255:92:90:7:85:92.39%:1.0336E-44:34:37:3:4:44:41
Chromosome	3056212	.	A	AG	.	PASS	ADP=135;WT=0;HET=0;HOM=1;NC=0;EFF=upstream_gene_variant(MODIFIER||559||570|CDS:AAS97422|protein_coding|CODING|transcript:AAS97422||1),upstream_gene_variant(MODIFIER||3397||689|CDS:AAS97419|protein_coding|CODING|transcript:AAS97419||1),upstream_gene_variant(MODIFIER||3894||520|CDS:AAS97424|protein_coding|CODING|transcript:AAS97424||1),downstream_gene_variant(MODIFIER||2531||345|CDS:AAS97423|protei…	GT:GQ:SDP:DP:RD:AD:FREQ:PVAL:RBQ:ABQ:RDF:RDR:ADF:ADR	1/1:255:136:135:12:123:91.11%:1.4562E-63:28:36:4:8:66:57
Chromosome	3066926	.	C	CACG	.	PASS	ADP=101;WT=0;HET=0;HOM=1;NC=0;EFF=upstream_gene_variant(MODIFIER||31||474|CDS:AAS97431|protein_coding|CODING|transcript:AAS97431||1),upstream_gene_variant(MODIFIER||1459||115|CDS:AAS97432|protein_coding|CODING|transcript:AAS97432||1),upstream_gene_variant(MODIFIER||1803||577|CDS:AAS97433|protein_coding|CODING|transcript:AAS97433||1),upstream_gene_variant(MODIFIER||2840||47|CDS:AAS97426|protein_co…	GT:GQ:SDP:DP:RD:AD:FREQ:PVAL:RBQ:ABQ:RDF:RDR:ADF:ADR	1/1:255:103:101:11:91:88.35%:4.0527E-46:32:25:4:7:32:59
Chromosome	3140594	.	G	GGA	.	PASS	ADP=123;WT=0;HET=0;HOM=1;NC=0;EFF=frameshift_variant(HIGH||tgg/tgGAg|p.Trp693_Ile694fs/c.2079_2080insGA|1139|CDS:AAS97493|protein_coding|CODING|transcript:AAS97493|1|1),upstream_gene_variant(MODIFIER||4082||485|CDS:AAS97490|protein_coding|CODING|transcript:AAS97490||1),upstream_gene_variant(MODIFIER||3678||122|CDS:AAS97491|protein_coding|CODING|transcript:AAS97491||1),upstream_gene_variant(MODIFI…	GT:GQ:SDP:DP:RD:AD:FREQ:PVAL:RBQ:ABQ:RDF:RDR:ADF:ADR	1/1:255:123:123:13:110:89.43%:8.4185E-56:28:24:6:7:60:50
Chromosome	3157291	.	CG	C	.	PASS	ADP=146;WT=0;HET=0;HOM=1;NC=0;EFF=frameshift_variant(HIGH||ggc/|p.Gly181fs/c.541delG|209|CDS:AAS97503|protein_coding|CODING|transcript:AAS97503|1|1),upstream_gene_variant(MODIFIER||93||717|CDS:AAS97504|protein_coding|CODING|transcript:AAS97504||1),upstream_gene_variant(MODIFIER||2597||550|CDS:AAS97506|protein_coding|CODING|transcript:AAS97506||1),downstream_gene_variant(MODIFIER||2962||704|CDS:AA…	GT:GQ:SDP:DP:RD:AD:FREQ:PVAL:RBQ:ABQ:RDF:RDR:ADF:ADR	1/1:255:147:146:8:139:94.56%:4.6469E-75:44:37:6:2:70:69
Chromosome	3254670	.	G	GC	.	PASS	ADP=27;WT=0;HET=1;HOM=0;NC=0;EFF=upstream_gene_variant(MODIFIER||231||589|CDS:AAS97578|protein_coding|CODING|transcript:AAS97578||1),upstream_gene_variant(MODIFIER||4464|||gene:DVU_23SE||NON_CODING|transcript:DVU_23SE||1),upstream_gene_variant(MODIFIER||4236|||DVU_tRNA-Ala-8-1||NON_CODING|transcript:DVU_tRNA-Ala-8||1),upstream_gene_variant(MODIFIER||4137|||DVU_tRNA-Ile-5-1||NON_CODING|transcript:…	GT:GQ:SDP:DP:RD:AD:FREQ:PVAL:RBQ:ABQ:RDF:RDR:ADF:ADR	0/1:41:31:27:9:11:40.74%:7.2653E-5:31:30:1:8:0:11
Chromosome	3455727	.	C	CT	.	PASS	ADP=58;WT=0;HET=0;HOM=1;NC=0;EFF=upstream_gene_variant(MODIFIER||4876||207|CDS:AAS97742|protein_coding|CODING|transcript:AAS97742||1),upstream_gene_variant(MODIFIER||4500||130|CDS:AAS97743|protein_coding|CODING|transcript:AAS97743||1),upstream_gene_variant(MODIFIER||762||166|CDS:AAS97750|protein_coding|CODING|transcript:AAS97750||1),upstream_gene_variant(MODIFIER||3832||222|CDS:AAS97744|protein_c…	GT:GQ:SDP:DP:RD:AD:FREQ:PVAL:RBQ:ABQ:RDF:RDR:ADF:ADR	1/1:255:61:58:8:53:86.89%:2.1815E-26:43:38:2:6:5:48
Chromosome	3457155	.	G	GCGC	.	PASS	ADP=102;WT=0;HET=0;HOM=1;NC=0;EFF=upstream_gene_variant(MODIFIER||4821||62|CDS:AAS97746|protein_coding|CODING|transcript:AAS97746||1),upstream_gene_variant(MODIFIER||4640||32|CDS:AAS97747|protein_coding|CODING|transcript:AAS97747||1),upstream_gene_variant(MODIFIER||3083||518|CDS:AAS97748|protein_coding|CODING|transcript:AAS97748||1),upstream_gene_variant(MODIFIER||1985||77|CDS:AAS97752|protein_co…	GT:GQ:SDP:DP:RD:AD:FREQ:PVAL:RBQ:ABQ:RDF:RDR:ADF:ADR	1/1:255:107:102:5:101:95.28%:3.5575E-55:23:17:1:4:48:53
FLAGSTAT
3013511 + 0 in total (QC-passed reads + QC-failed reads)
0 + 0 secondary
0 + 0 supplimentary
0 + 0 duplicates
2957202 + 0 mapped (98.13%:-nan%)
2957202 + 0 paired in sequencing
1483422 + 0 read1
1473780 + 0 read2
2900660 + 0 properly paired (98.09%:-nan%)
2941935 + 0 with itself and mate mapped
15267 + 0 singletons (0.52%:-nan%)
4279 + 0 with mate mapped to a different chr
4086 + 0 with mate mapped to a different chr (mapQ>=5)

## Sheet: DvH-ns4
SNPs
##fileformat=VCFv4.1
##source=VarScan2
##INFO=<ID=ADP,Number=1,Type=Integer,Description="Average per-sample depth of bases with Phred score >= 15">
##INFO=<ID=WT,Number=1,Type=Integer,Description="Number of samples called reference (wild-type)">
##INFO=<ID=HET,Number=1,Type=Integer,Description="Number of samples called heterozygous-variant">
##INFO=<ID=HOM,Number=1,Type=Integer,Description="Number of samples called homozygous-variant">
##INFO=<ID=NC,Number=1,Type=Integer,Description="Number of samples not called">
##FILTER=<ID=str10,Description="Less than 10% or more than 90% of variant supporting reads on one strand">
##FILTER=<ID=indelError,Description="Likely artifact due to indel reads at this position">
##FORMAT=<ID=GT,Number=1,Type=String,Description="Genotype">
##FORMAT=<ID=GQ,Number=1,Type=Integer,Description="Genotype Quality">
##FORMAT=<ID=SDP,Number=1,Type=Integer,Description="Raw Read Depth as reported by SAMtools">
##FORMAT=<ID=DP,Number=1,Type=Integer,Description="Quality Read Depth of bases with Phred score >= 15">
##FORMAT=<ID=RD,Number=1,Type=Integer,Description="Depth of reference-supporting bases (reads1)">
##FORMAT=<ID=AD,Number=1,Type=Integer,Description="Depth of variant-supporting bases (reads2)">
##FORMAT=<ID=FREQ,Number=1,Type=String,Description="Variant allele frequency">
##FORMAT=<ID=PVAL,Number=1,Type=String,Description="P-value from Fisher's Exact Test">
##FORMAT=<ID=RBQ,Number=1,Type=Integer,Description="Average quality of reference-supporting bases (qual1)">
##FORMAT=<ID=ABQ,Number=1,Type=Integer,Description="Average quality of variant-supporting bases (qual2)">
##FORMAT=<ID=RDF,Number=1,Type=Integer,Description="Depth of reference-supporting bases on forward strand (reads1plus)">
##FORMAT=<ID=RDR,Number=1,Type=Integer,Description="Depth of reference-supporting bases on reverse strand (reads1minus)">
##FORMAT=<ID=ADF,Number=1,Type=Integer,Description="Depth of variant-supporting bases on forward strand (reads2plus)">
##FORMAT=<ID=ADR,Number=1,Type=Integer,Description="Depth of variant-supporting bases on reverse strand (reads2minus)">
##SnpEffVersion="4.0e (build 2014-09-13), by Pablo Cingolani"
##SnpEffCmd="SnpEff GCA_000195755.1.25 1274_LIB12355_LDI10239_GCCAAT_L001_VARSCAN_OUTPUT "
##INFO=<ID=EFF,Number=.,Type=String,Description="Predicted effects for this variant.Format: 'Effect ( Effect_Impact | Functional_Class | Codon_Change | Amino_Acid_Change| Amino_Acid_length | Gene_Name | Transcript_BioType | Gene_Coding | Transcript_ID | Exon_Rank | Genotype_Number [ | ERRORS | WARNINGS ] )' ">
##INFO=<ID=LOF,Number=.,Type=String,Description="Predicted loss of function effects for this variant. Format: 'Gene_Name | Gene_ID | Number_of_transcripts_in_gene | Percent_of_transcripts_affected' ">
##INFO=<ID=NMD,Number=.,Type=String,Description="Predicted nonsense mediated decay effects for this variant. Format: 'Gene_Name | Gene_ID | Number_of_transcripts_in_gene | Percent_of_transcripts_affected' ">
#CHROM	POS	ID	REF	ALT	QUAL	FILTER	INFO	FORMAT	Sample1
pDV	49089	.	G	C	.	PASS	ADP=98;WT=0;HET=0;HOM=1;NC=0;EFF=upstream_gene_variant(MODIFIER||5||439|CDS:AAS94409|protein_coding|CODING|transcript:AAS94409||1|WARNING_TRANSCRIPT_NO_START_CODON),upstream_gene_variant(MODIFIER||1501||440|CDS:AAS94408|protein_coding|CODING|transcript:AAS94408||1),upstream_gene_variant(MODIFIER||2876||283|CDS:AAS94407|protein_coding|CODING|transcript:AAS94407||1),upstream_gene_variant(MODIFIER||…	GT:GQ:SDP:DP:RD:AD:FREQ:PVAL:RBQ:ABQ:RDF:RDR:ADF:ADR	1/1:255:100:98:0:98:100%:1.7493E-58:0:37:0:0:56:42
pDV	99998	.	C	G	.	PASS	ADP=37;WT=0;HET=1;HOM=0;NC=0;EFF=missense_variant(MODERATE|MISSENSE|gGc/gCc|p.Gly173Ala/c.518G>C|889|CDS:AAS94382|protein_coding|CODING|transcript:AAS94382|1|1),upstream_gene_variant(MODIFIER||3727||718|CDS:AAS94384|protein_coding|CODING|transcript:AAS94384||1),upstream_gene_variant(MODIFIER||2261||445|CDS:AAS94383|protein_coding|CODING|transcript:AAS94383||1),downstream_gene_variant(MODIFIER||60…	GT:GQ:SDP:DP:RD:AD:FREQ:PVAL:RBQ:ABQ:RDF:RDR:ADF:ADR	0/1:75:38:37:17:20:54.05%:2.7004E-8:35:36:9:8:9:11
Chromosome	860245	.	G	A	.	PASS	ADP=94;WT=0;HET=0;HOM=1;NC=0;EFF=synonymous_variant(LOW|SILENT|Ctg/Ttg|p.Leu153Leu/c.457C>T|292|CDS:AAS95249|protein_coding|CODING|transcript:AAS95249|1|1|WARNING_TRANSCRIPT_NO_START_CODON),upstream_gene_variant(MODIFIER||3317||454|CDS:AAS95245|protein_coding|CODING|transcript:AAS95245||1),upstream_gene_variant(MODIFIER||1843||356|CDS:AAS95251|protein_coding|CODING|transcript:AAS95251||1),upstrea…	GT:GQ:SDP:DP:RD:AD:FREQ:PVAL:RBQ:ABQ:RDF:RDR:ADF:ADR	1/1:255:94:94:6:88:93.62%:5.2284E-47:34:36:1:5:43:45
Chromosome	1073326	.	C	T	.	PASS	ADP=119;WT=0;HET=0;HOM=1;NC=0;EFF=upstream_gene_variant(MODIFIER||216||284|CDS:AAS95458|protein_coding|CODING|transcript:AAS95458||1),upstream_gene_variant(MODIFIER||1255||354|CDS:AAS95459|protein_coding|CODING|transcript:AAS95459||1),upstream_gene_variant(MODIFIER||2498||210|CDS:AAS95460|protein_coding|CODING|transcript:AAS95460||1),upstream_gene_variant(MODIFIER||3134||854|CDS:AAS95461|protein_…	GT:GQ:SDP:DP:RD:AD:FREQ:PVAL:RBQ:ABQ:RDF:RDR:ADF:ADR	1/1:255:119:119:0:119:100%:4.3819E-71:0:37:0:0:51:68
Chromosome	1163420	.	C	T	.	PASS	ADP=74;WT=0;HET=1;HOM=0;NC=0;EFF=missense_variant(MODERATE|MISSENSE|Gcc/Acc|p.Ala200Thr/c.598G>A|256|CDS:AAS95542|protein_coding|CODING|transcript:AAS95542|1|1),upstream_gene_variant(MODIFIER||4479||256|CDS:AAS95537|protein_coding|CODING|transcript:AAS95537||1),upstream_gene_variant(MODIFIER||741||479|CDS:AAS95543|protein_coding|CODING|transcript:AAS95543||1|WARNING_TRANSCRIPT_NO_START_CODON),ups…	GT:GQ:SDP:DP:RD:AD:FREQ:PVAL:RBQ:ABQ:RDF:RDR:ADF:ADR	0/1:70:76:74:53:21:28.38%:9.1193E-8:33:16:43:10:0:21
Chromosome	1363430	.	C	A	.	PASS	ADP=58;WT=0;HET=0;HOM=1;NC=0;EFF=missense_variant(MODERATE|MISSENSE|aGa/aTa|p.Arg214Ile/c.641G>T|573|CDS:AAS95750|protein_coding|CODING|transcript:AAS95750|1|1|WARNING_TRANSCRIPT_NO_START_CODON),upstream_gene_variant(MODIFIER||4908||227|CDS:AAS95745|protein_coding|CODING|transcript:AAS95745||1),upstream_gene_variant(MODIFIER||4498||137|CDS:AAS95746|protein_coding|CODING|transcript:AAS95746||1),up…	GT:GQ:SDP:DP:RD:AD:FREQ:PVAL:RBQ:ABQ:RDF:RDR:ADF:ADR	1/1:255:58:58:0:58:100%:1.6283E-34:0:33:0:0:16:42
Chromosome	1773256	.	G	C	.	PASS	ADP=70;WT=0;HET=0;HOM=1;NC=0;EFF=missense_variant(MODERATE|MISSENSE|Cag/Gag|p.Gln106Glu/c.316C>G|161|CDS:AAS96175|protein_coding|CODING|transcript:AAS96175|1|1),upstream_gene_variant(MODIFIER||682||39|CDS:AAS96176|protein_coding|CODING|transcript:AAS96176||1),upstream_gene_variant(MODIFIER||1069||415|CDS:AAS96177|protein_coding|CODING|transcript:AAS96177||1),upstream_gene_variant(MODIFIER||3816||…	GT:GQ:SDP:DP:RD:AD:FREQ:PVAL:RBQ:ABQ:RDF:RDR:ADF:ADR	1/1:255:71:70:0:70:100%:1.0659E-41:0:37:0:0:40:30
Chromosome	1913197	.	T	G	.	PASS	ADP=76;WT=0;HET=0;HOM=1;NC=0;EFF=missense_variant(MODERATE|MISSENSE|Atg/Ctg|p.Met102Leu/c.304A>C|318|CDS:AAS96318|protein_coding|CODING|transcript:AAS96318|1|1|WARNING_TRANSCRIPT_NO_START_CODON),upstream_gene_variant(MODIFIER||4187||260|CDS:AAS96313|protein_coding|CODING|transcript:AAS96313||1|WARNING_TRANSCRIPT_NO_START_CODON),upstream_gene_variant(MODIFIER||3322||307|CDS:AAS96314|protein_coding…	GT:GQ:SDP:DP:RD:AD:FREQ:PVAL:RBQ:ABQ:RDF:RDR:ADF:ADR	1/1:255:76:76:0:76:100%:2.711E-45:0:38:0:0:51:25
Chromosome	2082589	.	G	A	.	PASS	ADP=61;WT=0;HET=1;HOM=0;NC=0;EFF=upstream_gene_variant(MODIFIER||3837||33|CDS:AAS96473|protein_coding|CODING|transcript:AAS96473||1),upstream_gene_variant(MODIFIER||1805||140|CDS:AAS96477|protein_coding|CODING|transcript:AAS96477||1),upstream_gene_variant(MODIFIER||3768||349|CDS:AAS96479|protein_coding|CODING|transcript:AAS96479||1),upstream_gene_variant(MODIFIER||4957||33|CDS:AAS96480|protein_co…	GT:GQ:SDP:DP:RD:AD:FREQ:PVAL:RBQ:ABQ:RDF:RDR:ADF:ADR	0/1:76:61:61:39:22:36.07%:2.3517E-8:35:32:0:39:22:0
Chromosome	2385452	.	G	A	.	PASS	ADP=95;WT=0;HET=0;HOM=1;NC=0;EFF=missense_variant(MODERATE|MISSENSE|Ggc/Agc|p.Gly115Ser/c.343G>A|173|CDS:AAS96766|protein_coding|CODING|transcript:AAS96766|1|1),upstream_gene_variant(MODIFIER||4720||248|CDS:AAS96769|protein_coding|CODING|transcript:AAS96769||1),downstream_gene_variant(MODIFIER||376||359|CDS:AAS96767|protein_coding|CODING|transcript:AAS96767||1),downstream_gene_variant(MODIFIER||4…	GT:GQ:SDP:DP:RD:AD:FREQ:PVAL:RBQ:ABQ:RDF:RDR:ADF:ADR	1/1:255:96:95:8:87:91.58%:2.6209E-45:38:37:4:4:53:34
Chromosome	2696674	.	C	T	.	PASS	ADP=104;WT=0;HET=1;HOM=0;NC=0;EFF=upstream_gene_variant(MODIFIER||3889|||gene:DVU_5SD||NON_CODING|transcript:DVU_5SD||1),upstream_gene_variant(MODIFIER||1670||209|CDS:AAS97051|protein_coding|CODING|transcript:AAS97051||1),upstream_gene_variant(MODIFIER||2340||1373|CDS:AAS97052|protein_coding|CODING|transcript:AAS97052||1),upstream_gene_variant(MODIFIER||861|||gene:DVU_23SD||NON_CODING|transcript:…	GT:GQ:SDP:DP:RD:AD:FREQ:PVAL:RBQ:ABQ:RDF:RDR:ADF:ADR	0/1:68:106:104:83:21:20.19%:1.5524E-7:39:35:23:60:4:17
Chromosome	2991685	.	G	T	.	PASS	ADP=106;WT=0;HET=0;HOM=1;NC=0;EFF=missense_variant(MODERATE|MISSENSE|cGc/cTc|p.Arg335Leu/c.1004G>T|349|CDS:AAS97366|protein_coding|CODING|transcript:AAS97366|1|1),upstream_gene_variant(MODIFIER||74||100|CDS:AAS97367|protein_coding|CODING|transcript:AAS97367||1),upstream_gene_variant(MODIFIER||358||1076|CDS:AAS97368|protein_coding|CODING|transcript:AAS97368||1),upstream_gene_variant(MODIFIER||4391…	GT:GQ:SDP:DP:RD:AD:FREQ:PVAL:RBQ:ABQ:RDF:RDR:ADF:ADR	1/1:255:107:106:13:93:87.74%:2.1678E-46:36:37:9:4:60:33
Chromosome	3064064	.	C	G	.	PASS	ADP=94;WT=0;HET=0;HOM=1;NC=0;EFF=synonymous_variant(LOW|SILENT|gcG/gcC|p.Ala8Ala/c.24G>C|47|CDS:AAS97426|protein_coding|CODING|transcript:AAS97426|1|1),upstream_gene_variant(MODIFIER||4283||345|CDS:AAS97423|protein_coding|CODING|transcript:AAS97423||1),upstream_gene_variant(MODIFIER||1245||46|CDS:AAS97428|protein_coding|CODING|transcript:AAS97428||1),upstream_gene_variant(MODIFIER||1382||332|CDS:…	GT:GQ:SDP:DP:RD:AD:FREQ:PVAL:RBQ:ABQ:RDF:RDR:ADF:ADR	1/1:255:96:94:0:94:100%:4.3861E-56:0:37:0:0:39:55
Chromosome	3064065	.	G	C	.	PASS	ADP=93;WT=0;HET=0;HOM=1;NC=0;EFF=missense_variant(MODERATE|MISSENSE|gCg/gGg|p.Ala8Gly/c.23C>G|47|CDS:AAS97426|protein_coding|CODING|transcript:AAS97426|1|1),upstream_gene_variant(MODIFIER||4284||345|CDS:AAS97423|protein_coding|CODING|transcript:AAS97423||1),upstream_gene_variant(MODIFIER||1244||46|CDS:AAS97428|protein_coding|CODING|transcript:AAS97428||1),upstream_gene_variant(MODIFIER||1381||332…	GT:GQ:SDP:DP:RD:AD:FREQ:PVAL:RBQ:ABQ:RDF:RDR:ADF:ADR	1/1:255:96:93:0:93:100%:1.7451E-55:0:37:0:0:39:54
Chromosome	3141907	.	C	A	.	PASS	ADP=102;WT=0;HET=0;HOM=1;NC=0;EFF=missense_variant(MODERATE|MISSENSE|Cgt/Agt|p.Arg1131Ser/c.3391C>A|1139|CDS:AAS97493|protein_coding|CODING|transcript:AAS97493|1|1),upstream_gene_variant(MODIFIER||4990||122|CDS:AAS97491|protein_coding|CODING|transcript:AAS97491||1),upstream_gene_variant(MODIFIER||26||474|CDS:AAS97494|protein_coding|CODING|transcript:AAS97494||1),upstream_gene_variant(MODIFIER||34…	GT:GQ:SDP:DP:RD:AD:FREQ:PVAL:RBQ:ABQ:RDF:RDR:ADF:ADR	1/1:255:102:102:9:93:91.18%:3.5224E-48:37:37:3:6:53:40
Chromosome	3142198	.	A	G	.	PASS	ADP=101;WT=0;HET=0;HOM=1;NC=0;EFF=missense_variant(MODERATE|MISSENSE|gAt/gGt|p.Asp89Gly/c.266A>G|474|CDS:AAS97494|protein_coding|CODING|transcript:AAS97494|1|1),upstream_gene_variant(MODIFIER||3743||456|CDS:AAS97492|protein_coding|CODING|transcript:AAS97492||1),upstream_gene_variant(MODIFIER||1417||55|CDS:AAS97495|protein_coding|CODING|transcript:AAS97495||1),upstream_gene_variant(MODIFIER||1569|…	GT:GQ:SDP:DP:RD:AD:FREQ:PVAL:RBQ:ABQ:RDF:RDR:ADF:ADR	1/1:255:105:101:0:101:100%:2.7747E-60:0:36:0:0:43:58
INDELS
##fileformat=VCFv4.1
##source=VarScan2
##INFO=<ID=ADP,Number=1,Type=Integer,Description="Average per-sample depth of bases with Phred score >= 15">
##INFO=<ID=WT,Number=1,Type=Integer,Description="Number of samples called reference (wild-type)">
##INFO=<ID=HET,Number=1,Type=Integer,Description="Number of samples called heterozygous-variant">
##INFO=<ID=HOM,Number=1,Type=Integer,Description="Number of samples called homozygous-variant">
##INFO=<ID=NC,Number=1,Type=Integer,Description="Number of samples not called">
##FILTER=<ID=str10,Description="Less than 10% or more than 90% of variant supporting reads on one strand">
##FILTER=<ID=indelError,Description="Likely artifact due to indel reads at this position">
##FORMAT=<ID=GT,Number=1,Type=String,Description="Genotype">
##FORMAT=<ID=GQ,Number=1,Type=Integer,Description="Genotype Quality">
##FORMAT=<ID=SDP,Number=1,Type=Integer,Description="Raw Read Depth as reported by SAMtools">
##FORMAT=<ID=DP,Number=1,Type=Integer,Description="Quality Read Depth of bases with Phred score >= 15">
##FORMAT=<ID=RD,Number=1,Type=Integer,Description="Depth of reference-supporting bases (reads1)">
##FORMAT=<ID=AD,Number=1,Type=Integer,Description="Depth of variant-supporting bases (reads2)">
##FORMAT=<ID=FREQ,Number=1,Type=String,Description="Variant allele frequency">
##FORMAT=<ID=PVAL,Number=1,Type=String,Description="P-value from Fisher's Exact Test">
##FORMAT=<ID=RBQ,Number=1,Type=Integer,Description="Average quality of reference-supporting bases (qual1)">
##FORMAT=<ID=ABQ,Number=1,Type=Integer,Description="Average quality of variant-supporting bases (qual2)">
##FORMAT=<ID=RDF,Number=1,Type=Integer,Description="Depth of reference-supporting bases on forward strand (reads1plus)">
##FORMAT=<ID=RDR,Number=1,Type=Integer,Description="Depth of reference-supporting bases on reverse strand (reads1minus)">
##FORMAT=<ID=ADF,Number=1,Type=Integer,Description="Depth of variant-supporting bases on forward strand (reads2plus)">
##FORMAT=<ID=ADR,Number=1,Type=Integer,Description="Depth of variant-supporting bases on reverse strand (reads2minus)">
##SnpEffVersion="4.0e (build 2014-09-13), by Pablo Cingolani"
##SnpEffCmd="SnpEff GCA_000195755.1.25 ../Sample_1274_LIB12355_LDI10239_wt4/1274_LIB12355_LDI10239_GCCAAT_L001_VARSCAN_OUTPUT_INDEL "
##INFO=<ID=EFF,Number=.,Type=String,Description="Predicted effects for this variant.Format: 'Effect ( Effect_Impact | Functional_Class | Codon_Change | Amino_Acid_Change| Amino_Acid_length | Gene_Name | Transcript_BioType | Gene_Coding | Transcript_ID | Exon_Rank | Genotype_Number [ | ERRORS | WARNINGS ] )' ">
##INFO=<ID=LOF,Number=.,Type=String,Description="Predicted loss of function effects for this variant. Format: 'Gene_Name | Gene_ID | Number_of_transcripts_in_gene | Percent_of_transcripts_affected' ">
##INFO=<ID=NMD,Number=.,Type=String,Description="Predicted nonsense mediated decay effects for this variant. Format: 'Gene_Name | Gene_ID | Number_of_transcripts_in_gene | Percent_of_transcripts_affected' ">
#CHROM	POS	ID	REF	ALT	QUAL	FILTER	INFO	FORMAT	Sample1
pDV	30836	.	G	GA	.	PASS	ADP=40;WT=0;HET=0;HOM=1;NC=0;EFF=frameshift_variant(HIGH||agt/agtT|p.Ser135_Pro136fs/c.405_406insT|153|CDS:AAS94425|protein_coding|CODING|transcript:AAS94425|1|1),upstream_gene_variant(MODIFIER||430||37|CDS:AAS94424|protein_coding|CODING|transcript:AAS94424||1),upstream_gene_variant(MODIFIER||750||136|CDS:AAS94422|protein_coding|CODING|transcript:AAS94422||1),upstream_gene_variant(MODIFIER||3144|…	GT:GQ:SDP:DP:RD:AD:FREQ:PVAL:RBQ:ABQ:RDF:RDR:ADF:ADR	1/1:178:40:40:4:36:90%:1.2627E-18:40:37:2:2:12:24
pDV	99977	.	GCGTAGTGGAACGGCTTGACGC	G	.	PASS	ADP=55;WT=0;HET=1;HOM=0;NC=0;EFF=disruptive_inframe_deletion(MODERATE||ggcgtcaagccgttccactacgcc/gcc|p.Gly173_Ala180del/c.518_538delGCGTCAAGCCGTTCCACTACG|889|CDS:AAS94382|protein_coding|CODING|transcript:AAS94382|1|1),upstream_gene_variant(MODIFIER||3707||718|CDS:AAS94384|protein_coding|CODING|transcript:AAS94384||1),upstream_gene_variant(MODIFIER||2241||445|CDS:AAS94383|protein_coding|CODING|tran…	GT:GQ:SDP:DP:RD:AD:FREQ:PVAL:RBQ:ABQ:RDF:RDR:ADF:ADR	0/1:61:57:55:38:18:32.14%:7.4863E-7:36:21:24:14:6:12
Chromosome	42867	.	A	AG	.	PASS	ADP=135;WT=0;HET=0;HOM=1;NC=0;EFF=upstream_gene_variant(MODIFIER||4884||500|CDS:AAS94514|protein_coding|CODING|transcript:AAS94514||1),upstream_gene_variant(MODIFIER||2872||176|CDS:AAS94523|protein_coding|CODING|transcript:AAS94523||1),upstream_gene_variant(MODIFIER||3582||204|CDS:AAS94524|protein_coding|CODING|transcript:AAS94524||1),upstream_gene_variant(MODIFIER||995||57|CDS:AAS94519|protein_c…	GT:GQ:SDP:DP:RD:AD:FREQ:PVAL:RBQ:ABQ:RDF:RDR:ADF:ADR	1/1:255:136:135:7:129:94.85%:5.6982E-70:32:36:3:4:71:58
Chromosome	211389	.	T	TA	.	PASS	ADP=102;WT=0;HET=0;HOM=1;NC=0;EFF=upstream_gene_variant(MODIFIER||37||689|CDS:AAS94654|protein_coding|CODING|transcript:AAS94654||1),upstream_gene_variant(MODIFIER||4030||328|CDS:AAS94650|protein_coding|CODING|transcript:AAS94650||1),upstream_gene_variant(MODIFIER||3107||306|CDS:AAS94651|protein_coding|CODING|transcript:AAS94651||1),upstream_gene_variant(MODIFIER||2128||325|CDS:AAS94652|protein_c…	GT:GQ:SDP:DP:RD:AD:FREQ:PVAL:RBQ:ABQ:RDF:RDR:ADF:ADR	1/1:255:114:102:7:107:93.86%:2.7731E-57:22:33:0:7:52:55
Chromosome	882511	.	GC	G	.	PASS	ADP=98;WT=0;HET=0;HOM=1;NC=0;EFF=upstream_gene_variant(MODIFIER||3445|||DVU_tRNA-Ser-2-1||NON_CODING|transcript:DVU_tRNA-Ser-2||1),upstream_gene_variant(MODIFIER||3200||31|CDS:AAS95273|protein_coding|CODING|transcript:AAS95273||1|WARNING_TRANSCRIPT_NO_START_CODON),upstream_gene_variant(MODIFIER||2433||254|CDS:AAS95274|protein_coding|CODING|transcript:AAS95274||1),upstream_gene_variant(MODIFIER||1…	GT:GQ:SDP:DP:RD:AD:FREQ:PVAL:RBQ:ABQ:RDF:RDR:ADF:ADR	1/1:255:101:98:6:95:94.06%:5.0145E-51:35:35:3:3:48:47
Chromosome	903887	.	CG	C	.	PASS	ADP=34;WT=0;HET=1;HOM=0;NC=0;EFF=frameshift_variant(HIGH||ccc/|p.Pro141fs/c.423delC|701|CDS:AAS95295|protein_coding|CODING|transcript:AAS95295|1|1),upstream_gene_variant(MODIFIER||4613||636|CDS:AAS95291|protein_coding|CODING|transcript:AAS95291||1),upstream_gene_variant(MODIFIER||576||543|CDS:AAS95296|protein_coding|CODING|transcript:AAS95296||1),upstream_gene_variant(MODIFIER||3819||191|CDS:AAS9…	GT:GQ:SDP:DP:RD:AD:FREQ:PVAL:RBQ:ABQ:RDF:RDR:ADF:ADR	0/1:22:37:34:27:7:20%:5.5492E-3:35:32:25:2:5:2
Chromosome	1144620	.	G	GC	.	PASS	ADP=95;WT=0;HET=0;HOM=1;NC=0;EFF=upstream_gene_variant(MODIFIER||2420||249|CDS:AAS95518|protein_coding|CODING|transcript:AAS95518||1|WARNING_TRANSCRIPT_NO_START_CODON),upstream_gene_variant(MODIFIER||1782||213|CDS:AAS95519|protein_coding|CODING|transcript:AAS95519||1),upstream_gene_variant(MODIFIER||1186||198|CDS:AAS95520|protein_coding|CODING|transcript:AAS95520||1),upstream_gene_variant(MODIFIE…	GT:GQ:SDP:DP:RD:AD:FREQ:PVAL:RBQ:ABQ:RDF:RDR:ADF:ADR	1/1:255:96:95:3:93:96.88%:4.3451E-52:34:36:1:2:50:43
Chromosome	1191166	.	TC	T	.	PASS	ADP=88;WT=0;HET=0;HOM=1;NC=0;EFF=frameshift_variant(HIGH||ctc/|p.Leu324fs/c.972delC|326|CDS:AAS95567|protein_coding|CODING|transcript:AAS95567|1|1),upstream_gene_variant(MODIFIER||56||58|CDS:AAS95568|protein_coding|CODING|transcript:AAS95568||1|WARNING_TRANSCRIPT_NO_START_CODON),upstream_gene_variant(MODIFIER||4692||368|CDS:AAS95571|protein_coding|CODING|transcript:AAS95571||1),downstream_gene_va…	GT:GQ:SDP:DP:RD:AD:FREQ:PVAL:RBQ:ABQ:RDF:RDR:ADF:ADR	1/1:255:88:88:8:80:90.91%:2.3052E-41:32:35:3:5:29:51
Chromosome	1313341	.	G	GC	.	PASS	ADP=94;WT=0;HET=0;HOM=1;NC=0;EFF=upstream_gene_variant(MODIFIER||4116||99|CDS:AAS95696|protein_coding|CODING|transcript:AAS95696||1),upstream_gene_variant(MODIFIER||2328||282|CDS:AAS95702|protein_coding|CODING|transcript:AAS95702||1),upstream_gene_variant(MODIFIER||1867||731|CDS:AAS95697|protein_coding|CODING|transcript:AAS95697||1),upstream_gene_variant(MODIFIER||4127||31|CDS:AAS95704|protein_co…	GT:GQ:SDP:DP:RD:AD:FREQ:PVAL:RBQ:ABQ:RDF:RDR:ADF:ADR	1/1:255:96:94:7:89:92.71%:5.4888E-47:39:36:5:2:36:53
Chromosome	1773344	.	GA	G	.	PASS	ADP=84;WT=0;HET=0;HOM=1;NC=0;EFF=frameshift_variant(HIGH||ttc/|p.Phe76fs/c.227delT|161|CDS:AAS96175|protein_coding|CODING|transcript:AAS96175|1|1),upstream_gene_variant(MODIFIER||593||39|CDS:AAS96176|protein_coding|CODING|transcript:AAS96176||1),upstream_gene_variant(MODIFIER||980||415|CDS:AAS96177|protein_coding|CODING|transcript:AAS96177||1),upstream_gene_variant(MODIFIER||3905||131|CDS:AAS9616…	GT:GQ:SDP:DP:RD:AD:FREQ:PVAL:RBQ:ABQ:RDF:RDR:ADF:ADR	1/1:255:90:84:6:83:93.26%:3.7985E-44:33:35:1:5:50:33
Chromosome	1897096	.	C	CT	.	PASS	ADP=110;WT=0;HET=0;HOM=1;NC=0;EFF=upstream_gene_variant(MODIFIER||948||33|CDS:AAS96308|protein_coding|CODING|transcript:AAS96308||1),upstream_gene_variant(MODIFIER||1491||51|CDS:AAS96306|protein_coding|CODING|transcript:AAS96306||1|WARNING_TRANSCRIPT_NO_START_CODON),downstream_gene_variant(MODIFIER||4895||90|CDS:AAS96303|protein_coding|CODING|transcript:AAS96303||1),downstream_gene_variant(MODIFI…	GT:GQ:SDP:DP:RD:AD:FREQ:PVAL:RBQ:ABQ:RDF:RDR:ADF:ADR	1/1:255:110:110:10:100:90.91%:1.282E-51:33:37:4:6:51:49
Chromosome	2083305	.	A	AC	.	PASS	ADP=120;WT=0;HET=0;HOM=1;NC=0;EFF=upstream_gene_variant(MODIFIER||4554||33|CDS:AAS96473|protein_coding|CODING|transcript:AAS96473||1),upstream_gene_variant(MODIFIER||1088||140|CDS:AAS96477|protein_coding|CODING|transcript:AAS96477||1),upstream_gene_variant(MODIFIER||3051||349|CDS:AAS96479|protein_coding|CODING|transcript:AAS96479||1),upstream_gene_variant(MODIFIER||4240||33|CDS:AAS96480|protein_c…	GT:GQ:SDP:DP:RD:AD:FREQ:PVAL:RBQ:ABQ:RDF:RDR:ADF:ADR	1/1:255:124:120:9:115:92.74%:1.1886E-60:28:34:3:6:74:41
Chromosome	2982788	.	G	GCC	.	PASS	ADP=78;WT=0;HET=0;HOM=1;NC=0;EFF=upstream_gene_variant(MODIFIER||138||397|CDS:AAS97357|protein_coding|CODING|transcript:AAS97357||1),upstream_gene_variant(MODIFIER||1438||279|CDS:AAS97358|protein_coding|CODING|transcript:AAS97358||1),upstream_gene_variant(MODIFIER||2528||322|CDS:AAS97359|protein_coding|CODING|transcript:AAS97359||1|WARNING_TRANSCRIPT_NO_START_CODON),downstream_gene_variant(MODIFI…	GT:GQ:SDP:DP:RD:AD:FREQ:PVAL:RBQ:ABQ:RDF:RDR:ADF:ADR	1/1:255:83:78:4:79:95.18%:3.8485E-43:33:35:3:1:34:45
Chromosome	3056212	.	A	AG	.	PASS	ADP=102;WT=0;HET=0;HOM=1;NC=0;EFF=upstream_gene_variant(MODIFIER||559||570|CDS:AAS97422|protein_coding|CODING|transcript:AAS97422||1),upstream_gene_variant(MODIFIER||3397||689|CDS:AAS97419|protein_coding|CODING|transcript:AAS97419||1),upstream_gene_variant(MODIFIER||3894||520|CDS:AAS97424|protein_coding|CODING|transcript:AAS97424||1),downstream_gene_variant(MODIFIER||2531||345|CDS:AAS97423|protei…	GT:GQ:SDP:DP:RD:AD:FREQ:PVAL:RBQ:ABQ:RDF:RDR:ADF:ADR	1/1:255:105:102:5:97:94.17%:7.4107E-53:26:36:1:4:47:50
Chromosome	3066926	.	C	CACG	.	PASS	ADP=90;WT=0;HET=0;HOM=1;NC=0;EFF=upstream_gene_variant(MODIFIER||31||474|CDS:AAS97431|protein_coding|CODING|transcript:AAS97431||1),upstream_gene_variant(MODIFIER||1459||115|CDS:AAS97432|protein_coding|CODING|transcript:AAS97432||1),upstream_gene_variant(MODIFIER||1803||577|CDS:AAS97433|protein_coding|CODING|transcript:AAS97433||1),upstream_gene_variant(MODIFIER||2840||47|CDS:AAS97426|protein_cod…	GT:GQ:SDP:DP:RD:AD:FREQ:PVAL:RBQ:ABQ:RDF:RDR:ADF:ADR	1/1:255:93:90:5:87:93.55%:4.4744E-47:32:25:3:2:43:44
Chromosome	3140594	.	G	GGA	.	PASS	ADP=108;WT=0;HET=0;HOM=1;NC=0;EFF=frameshift_variant(HIGH||tgg/tgGAg|p.Trp693_Ile694fs/c.2079_2080insGA|1139|CDS:AAS97493|protein_coding|CODING|transcript:AAS97493|1|1),upstream_gene_variant(MODIFIER||4082||485|CDS:AAS97490|protein_coding|CODING|transcript:AAS97490||1),upstream_gene_variant(MODIFIER||3678||122|CDS:AAS97491|protein_coding|CODING|transcript:AAS97491||1),upstream_gene_variant(MODIFI…	GT:GQ:SDP:DP:RD:AD:FREQ:PVAL:RBQ:ABQ:RDF:RDR:ADF:ADR	1/1:255:109:108:10:99:90.83%:4.6792E-51:32:24:6:4:63:36
Chromosome	3276860	.	G	GC	.	PASS	ADP=73;WT=0;HET=0;HOM=1;NC=0;EFF=frameshift_variant(HIGH||ccc/Cccc|p.Pro25_Arg26fs/c.73_74insC|55|CDS:AAS97599|protein_coding|CODING|transcript:AAS97599|1|1),upstream_gene_variant(MODIFIER||4962||231|CDS:AAS97594|protein_coding|CODING|transcript:AAS97594||1),upstream_gene_variant(MODIFIER||4853||43|CDS:AAS97595|protein_coding|CODING|transcript:AAS97595||1),upstream_gene_variant(MODIFIER||171||70|…	GT:GQ:SDP:DP:RD:AD:FREQ:PVAL:RBQ:ABQ:RDF:RDR:ADF:ADR	1/1:255:73:73:13:60:82.19%:1.4801E-28:34:36:11:2:60:0
Chromosome	3455727	.	C	CT	.	PASS	ADP=44;WT=0;HET=0;HOM=1;NC=0;EFF=upstream_gene_variant(MODIFIER||4876||207|CDS:AAS97742|protein_coding|CODING|transcript:AAS97742||1),upstream_gene_variant(MODIFIER||4500||130|CDS:AAS97743|protein_coding|CODING|transcript:AAS97743||1),upstream_gene_variant(MODIFIER||762||166|CDS:AAS97750|protein_coding|CODING|transcript:AAS97750||1),upstream_gene_variant(MODIFIER||3832||222|CDS:AAS97744|protein_c…	GT:GQ:SDP:DP:RD:AD:FREQ:PVAL:RBQ:ABQ:RDF:RDR:ADF:ADR	1/1:157:44:44:9:35:79.55%:1.6883E-16:27:36:0:9:4:31
Chromosome	3457155	.	G	GCGC	.	PASS	ADP=102;WT=0;HET=0;HOM=1;NC=0;EFF=upstream_gene_variant(MODIFIER||4821||62|CDS:AAS97746|protein_coding|CODING|transcript:AAS97746||1),upstream_gene_variant(MODIFIER||4640||32|CDS:AAS97747|protein_coding|CODING|transcript:AAS97747||1),upstream_gene_variant(MODIFIER||3083||518|CDS:AAS97748|protein_coding|CODING|transcript:AAS97748||1),upstream_gene_variant(MODIFIER||1985||77|CDS:AAS97752|protein_co…	GT:GQ:SDP:DP:RD:AD:FREQ:PVAL:RBQ:ABQ:RDF:RDR:ADF:ADR	1/1:255:106:102:14:89:84.76%:8.0529E-44:21:16:9:5:40:49
FLAGSTAT
2582821 + 0 in total (QC-passed reads + QC-failed reads)
0 + 0 secondary
0 + 0 supplimentary
0 + 0 duplicates
2555629 + 0 mapped (98.95%:-nan%)
2555629 + 0 paired in sequencing
1281805 + 0 read1
1273824 + 0 read2
2505686 + 0 properly paired (98.05%:-nan%)
2542611 + 0 with itself and mate mapped
13018 + 0 singletons (0.51%:-nan%)
3908 + 0 with mate mapped to a different chr
3727 + 0 with mate mapped to a different chr (mapQ>=5)

## Sheet: DvH-ns5
SNPs
##fileformat=VCFv4.1
##source=VarScan2
##INFO=<ID=ADP,Number=1,Type=Integer,Description="Average per-sample depth of bases with Phred score >= 15">
##INFO=<ID=WT,Number=1,Type=Integer,Description="Number of samples called reference (wild-type)">
##INFO=<ID=HET,Number=1,Type=Integer,Description="Number of samples called heterozygous-variant">
##INFO=<ID=HOM,Number=1,Type=Integer,Description="Number of samples called homozygous-variant">
##INFO=<ID=NC,Number=1,Type=Integer,Description="Number of samples not called">
##FILTER=<ID=str10,Description="Less than 10% or more than 90% of variant supporting reads on one strand">
##FILTER=<ID=indelError,Description="Likely artifact due to indel reads at this position">
##FORMAT=<ID=GT,Number=1,Type=String,Description="Genotype">
##FORMAT=<ID=GQ,Number=1,Type=Integer,Description="Genotype Quality">
##FORMAT=<ID=SDP,Number=1,Type=Integer,Description="Raw Read Depth as reported by SAMtools">
##FORMAT=<ID=DP,Number=1,Type=Integer,Description="Quality Read Depth of bases with Phred score >= 15">
##FORMAT=<ID=RD,Number=1,Type=Integer,Description="Depth of reference-supporting bases (reads1)">
##FORMAT=<ID=AD,Number=1,Type=Integer,Description="Depth of variant-supporting bases (reads2)">
##FORMAT=<ID=FREQ,Number=1,Type=String,Description="Variant allele frequency">
##FORMAT=<ID=PVAL,Number=1,Type=String,Description="P-value from Fisher's Exact Test">
##FORMAT=<ID=RBQ,Number=1,Type=Integer,Description="Average quality of reference-supporting bases (qual1)">
##FORMAT=<ID=ABQ,Number=1,Type=Integer,Description="Average quality of variant-supporting bases (qual2)">
##FORMAT=<ID=RDF,Number=1,Type=Integer,Description="Depth of reference-supporting bases on forward strand (reads1plus)">
##FORMAT=<ID=RDR,Number=1,Type=Integer,Description="Depth of reference-supporting bases on reverse strand (reads1minus)">
##FORMAT=<ID=ADF,Number=1,Type=Integer,Description="Depth of variant-supporting bases on forward strand (reads2plus)">
##FORMAT=<ID=ADR,Number=1,Type=Integer,Description="Depth of variant-supporting bases on reverse strand (reads2minus)">
##SnpEffVersion="4.0e (build 2014-09-13), by Pablo Cingolani"
##SnpEffCmd="SnpEff GCA_000195755.1.25 1274_LIB12356_LDI10240_CAGATC_L001_VARSCAN_OUTPUT "
##INFO=<ID=EFF,Number=.,Type=String,Description="Predicted effects for this variant.Format: 'Effect ( Effect_Impact | Functional_Class | Codon_Change | Amino_Acid_Change| Amino_Acid_length | Gene_Name | Transcript_BioType | Gene_Coding | Transcript_ID | Exon_Rank | Genotype_Number [ | ERRORS | WARNINGS ] )' ">
##INFO=<ID=LOF,Number=.,Type=String,Description="Predicted loss of function effects for this variant. Format: 'Gene_Name | Gene_ID | Number_of_transcripts_in_gene | Percent_of_transcripts_affected' ">
##INFO=<ID=NMD,Number=.,Type=String,Description="Predicted nonsense mediated decay effects for this variant. Format: 'Gene_Name | Gene_ID | Number_of_transcripts_in_gene | Percent_of_transcripts_affected' ">
#CHROM	POS	ID	REF	ALT	QUAL	FILTER	INFO	FORMAT	Sample1
pDV	49089	.	G	C	.	PASS	ADP=117;WT=0;HET=0;HOM=1;NC=0;EFF=upstream_gene_variant(MODIFIER||5||439|CDS:AAS94409|protein_coding|CODING|transcript:AAS94409||1|WARNING_TRANSCRIPT_NO_START_CODON),upstream_gene_variant(MODIFIER||1501||440|CDS:AAS94408|protein_coding|CODING|transcript:AAS94408||1),upstream_gene_variant(MODIFIER||2876||283|CDS:AAS94407|protein_coding|CODING|transcript:AAS94407||1),upstream_gene_variant(MODIFIER|…	GT:GQ:SDP:DP:RD:AD:FREQ:PVAL:RBQ:ABQ:RDF:RDR:ADF:ADR	1/1:255:119:117:0:117:100%:6.952E-70:0:37:0:0:60:57
pDV	99998	.	C	G	.	PASS	ADP=36;WT=0;HET=1;HOM=0;NC=0;EFF=missense_variant(MODERATE|MISSENSE|gGc/gCc|p.Gly173Ala/c.518G>C|889|CDS:AAS94382|protein_coding|CODING|transcript:AAS94382|1|1),upstream_gene_variant(MODIFIER||3727||718|CDS:AAS94384|protein_coding|CODING|transcript:AAS94384||1),upstream_gene_variant(MODIFIER||2261||445|CDS:AAS94383|protein_coding|CODING|transcript:AAS94383||1),downstream_gene_variant(MODIFIER||60…	GT:GQ:SDP:DP:RD:AD:FREQ:PVAL:RBQ:ABQ:RDF:RDR:ADF:ADR	0/1:81:38:36:15:21:58.33%:7.2058E-9:37:35:7:8:15:6
Chromosome	860245	.	G	A	.	PASS	ADP=104;WT=0;HET=0;HOM=1;NC=0;EFF=synonymous_variant(LOW|SILENT|Ctg/Ttg|p.Leu153Leu/c.457C>T|292|CDS:AAS95249|protein_coding|CODING|transcript:AAS95249|1|1|WARNING_TRANSCRIPT_NO_START_CODON),upstream_gene_variant(MODIFIER||3317||454|CDS:AAS95245|protein_coding|CODING|transcript:AAS95245||1),upstream_gene_variant(MODIFIER||1843||356|CDS:AAS95251|protein_coding|CODING|transcript:AAS95251||1),upstre…	GT:GQ:SDP:DP:RD:AD:FREQ:PVAL:RBQ:ABQ:RDF:RDR:ADF:ADR	1/1:255:104:104:22:82:78.85%:9.0149E-38:37:37:16:6:45:37
Chromosome	1073326	.	C	T	.	PASS	ADP=128;WT=0;HET=0;HOM=1;NC=0;EFF=upstream_gene_variant(MODIFIER||216||284|CDS:AAS95458|protein_coding|CODING|transcript:AAS95458||1),upstream_gene_variant(MODIFIER||1255||354|CDS:AAS95459|protein_coding|CODING|transcript:AAS95459||1),upstream_gene_variant(MODIFIER||2498||210|CDS:AAS95460|protein_coding|CODING|transcript:AAS95460||1),upstream_gene_variant(MODIFIER||3134||854|CDS:AAS95461|protein_…	GT:GQ:SDP:DP:RD:AD:FREQ:PVAL:RBQ:ABQ:RDF:RDR:ADF:ADR	1/1:255:128:128:0:128:100%:1.7335E-76:0:39:0:0:54:74
Chromosome	1363430	.	C	A	.	PASS	ADP=61;WT=0;HET=0;HOM=1;NC=0;EFF=missense_variant(MODERATE|MISSENSE|aGa/aTa|p.Arg214Ile/c.641G>T|573|CDS:AAS95750|protein_coding|CODING|transcript:AAS95750|1|1|WARNING_TRANSCRIPT_NO_START_CODON),upstream_gene_variant(MODIFIER||4908||227|CDS:AAS95745|protein_coding|CODING|transcript:AAS95745||1),upstream_gene_variant(MODIFIER||4498||137|CDS:AAS95746|protein_coding|CODING|transcript:AAS95746||1),up…	GT:GQ:SDP:DP:RD:AD:FREQ:PVAL:RBQ:ABQ:RDF:RDR:ADF:ADR	1/1:255:61:61:0:61:100%:2.609E-36:0:34:0:0:22:39
Chromosome	1773256	.	G	C	.	PASS	ADP=98;WT=0;HET=0;HOM=1;NC=0;EFF=missense_variant(MODERATE|MISSENSE|Cag/Gag|p.Gln106Glu/c.316C>G|161|CDS:AAS96175|protein_coding|CODING|transcript:AAS96175|1|1),upstream_gene_variant(MODIFIER||682||39|CDS:AAS96176|protein_coding|CODING|transcript:AAS96176||1),upstream_gene_variant(MODIFIER||1069||415|CDS:AAS96177|protein_coding|CODING|transcript:AAS96177||1),upstream_gene_variant(MODIFIER||3816||…	GT:GQ:SDP:DP:RD:AD:FREQ:PVAL:RBQ:ABQ:RDF:RDR:ADF:ADR	1/1:255:98:98:0:98:100%:1.7493E-58:0:38:0:0:64:34
Chromosome	1913197	.	T	G	.	PASS	ADP=69;WT=0;HET=0;HOM=1;NC=0;EFF=missense_variant(MODERATE|MISSENSE|Atg/Ctg|p.Met102Leu/c.304A>C|318|CDS:AAS96318|protein_coding|CODING|transcript:AAS96318|1|1|WARNING_TRANSCRIPT_NO_START_CODON),upstream_gene_variant(MODIFIER||4187||260|CDS:AAS96313|protein_coding|CODING|transcript:AAS96313||1|WARNING_TRANSCRIPT_NO_START_CODON),upstream_gene_variant(MODIFIER||3322||307|CDS:AAS96314|protein_coding…	GT:GQ:SDP:DP:RD:AD:FREQ:PVAL:RBQ:ABQ:RDF:RDR:ADF:ADR	1/1:255:70:69:0:69:100%:4.233E-41:0:38:0:0:46:23
Chromosome	2385452	.	G	A	.	PASS	ADP=94;WT=0;HET=0;HOM=1;NC=0;EFF=missense_variant(MODERATE|MISSENSE|Ggc/Agc|p.Gly115Ser/c.343G>A|173|CDS:AAS96766|protein_coding|CODING|transcript:AAS96766|1|1),upstream_gene_variant(MODIFIER||4720||248|CDS:AAS96769|protein_coding|CODING|transcript:AAS96769||1),downstream_gene_variant(MODIFIER||376||359|CDS:AAS96767|protein_coding|CODING|transcript:AAS96767||1),downstream_gene_variant(MODIFIER||4…	GT:GQ:SDP:DP:RD:AD:FREQ:PVAL:RBQ:ABQ:RDF:RDR:ADF:ADR	1/1:255:94:94:17:77:81.91%:1.9993E-36:37:38:9:8:42:35
Chromosome	2916077	.	C	T	.	PASS	ADP=113;WT=0;HET=1;HOM=0;NC=0;EFF=missense_variant(MODERATE|MISSENSE|Ggt/Agt|p.Gly506Ser/c.1516G>A|1012|CDS:AAS97284|protein_coding|CODING|transcript:AAS97284|1|1),upstream_gene_variant(MODIFIER||3270||144|CDS:AAS97281|protein_coding|CODING|transcript:AAS97281||1),upstream_gene_variant(MODIFIER||2422||277|CDS:AAS97282|protein_coding|CODING|transcript:AAS97282||1),upstream_gene_variant(MODIFIER||1…	GT:GQ:SDP:DP:RD:AD:FREQ:PVAL:RBQ:ABQ:RDF:RDR:ADF:ADR	0/1:78:115:113:89:24:21.24%:1.5206E-8:33:18:48:41:24:0
Chromosome	2991685	.	G	T	.	PASS	ADP=116;WT=0;HET=0;HOM=1;NC=0;EFF=missense_variant(MODERATE|MISSENSE|cGc/cTc|p.Arg335Leu/c.1004G>T|349|CDS:AAS97366|protein_coding|CODING|transcript:AAS97366|1|1),upstream_gene_variant(MODIFIER||74||100|CDS:AAS97367|protein_coding|CODING|transcript:AAS97367||1),upstream_gene_variant(MODIFIER||358||1076|CDS:AAS97368|protein_coding|CODING|transcript:AAS97368||1),upstream_gene_variant(MODIFIER||4391…	GT:GQ:SDP:DP:RD:AD:FREQ:PVAL:RBQ:ABQ:RDF:RDR:ADF:ADR	1/1:255:116:116:17:98:84.48%:1.1853E-47:37:37:10:7:58:40
Chromosome	3064064	.	C	G	.	PASS	ADP=100;WT=0;HET=0;HOM=1;NC=0;EFF=synonymous_variant(LOW|SILENT|gcG/gcC|p.Ala8Ala/c.24G>C|47|CDS:AAS97426|protein_coding|CODING|transcript:AAS97426|1|1),upstream_gene_variant(MODIFIER||4283||345|CDS:AAS97423|protein_coding|CODING|transcript:AAS97423||1),upstream_gene_variant(MODIFIER||1245||46|CDS:AAS97428|protein_coding|CODING|transcript:AAS97428||1),upstream_gene_variant(MODIFIER||1382||332|CDS…	GT:GQ:SDP:DP:RD:AD:FREQ:PVAL:RBQ:ABQ:RDF:RDR:ADF:ADR	1/1:255:101:100:0:100:100%:1.1044E-59:0:37:0:0:43:57
Chromosome	3064065	.	G	C	.	PASS	ADP=98;WT=0;HET=0;HOM=1;NC=0;EFF=missense_variant(MODERATE|MISSENSE|gCg/gGg|p.Ala8Gly/c.23C>G|47|CDS:AAS97426|protein_coding|CODING|transcript:AAS97426|1|1),upstream_gene_variant(MODIFIER||4284||345|CDS:AAS97423|protein_coding|CODING|transcript:AAS97423||1),upstream_gene_variant(MODIFIER||1244||46|CDS:AAS97428|protein_coding|CODING|transcript:AAS97428||1),upstream_gene_variant(MODIFIER||1381||332…	GT:GQ:SDP:DP:RD:AD:FREQ:PVAL:RBQ:ABQ:RDF:RDR:ADF:ADR	1/1:255:101:98:0:98:100%:1.7493E-58:0:36:0:0:43:55
Chromosome	3141907	.	C	A	.	PASS	ADP=126;WT=0;HET=0;HOM=1;NC=0;EFF=missense_variant(MODERATE|MISSENSE|Cgt/Agt|p.Arg1131Ser/c.3391C>A|1139|CDS:AAS97493|protein_coding|CODING|transcript:AAS97493|1|1),upstream_gene_variant(MODIFIER||4990||122|CDS:AAS97491|protein_coding|CODING|transcript:AAS97491||1),upstream_gene_variant(MODIFIER||26||474|CDS:AAS97494|protein_coding|CODING|transcript:AAS97494||1),upstream_gene_variant(MODIFIER||34…	GT:GQ:SDP:DP:RD:AD:FREQ:PVAL:RBQ:ABQ:RDF:RDR:ADF:ADR	1/1:255:126:126:24:102:80.95%:1.0683E-47:37:38:17:7:55:47
Chromosome	3142198	.	A	G	.	PASS	ADP=122;WT=0;HET=0;HOM=1;NC=0;EFF=missense_variant(MODERATE|MISSENSE|gAt/gGt|p.Asp89Gly/c.266A>G|474|CDS:AAS97494|protein_coding|CODING|transcript:AAS97494|1|1),upstream_gene_variant(MODIFIER||3743||456|CDS:AAS97492|protein_coding|CODING|transcript:AAS97492||1),upstream_gene_variant(MODIFIER||1417||55|CDS:AAS97495|protein_coding|CODING|transcript:AAS97495||1),upstream_gene_variant(MODIFIER||1569|…	GT:GQ:SDP:DP:RD:AD:FREQ:PVAL:RBQ:ABQ:RDF:RDR:ADF:ADR	1/1:255:124:122:0:122:100%:6.9324E-73:0:36:0:0:71:51
INDELS
##fileformat=VCFv4.1
##source=VarScan2
##INFO=<ID=ADP,Number=1,Type=Integer,Description="Average per-sample depth of bases with Phred score >= 15">
##INFO=<ID=WT,Number=1,Type=Integer,Description="Number of samples called reference (wild-type)">
##INFO=<ID=HET,Number=1,Type=Integer,Description="Number of samples called heterozygous-variant">
##INFO=<ID=HOM,Number=1,Type=Integer,Description="Number of samples called homozygous-variant">
##INFO=<ID=NC,Number=1,Type=Integer,Description="Number of samples not called">
##FILTER=<ID=str10,Description="Less than 10% or more than 90% of variant supporting reads on one strand">
##FILTER=<ID=indelError,Description="Likely artifact due to indel reads at this position">
##FORMAT=<ID=GT,Number=1,Type=String,Description="Genotype">
##FORMAT=<ID=GQ,Number=1,Type=Integer,Description="Genotype Quality">
##FORMAT=<ID=SDP,Number=1,Type=Integer,Description="Raw Read Depth as reported by SAMtools">
##FORMAT=<ID=DP,Number=1,Type=Integer,Description="Quality Read Depth of bases with Phred score >= 15">
##FORMAT=<ID=RD,Number=1,Type=Integer,Description="Depth of reference-supporting bases (reads1)">
##FORMAT=<ID=AD,Number=1,Type=Integer,Description="Depth of variant-supporting bases (reads2)">
##FORMAT=<ID=FREQ,Number=1,Type=String,Description="Variant allele frequency">
##FORMAT=<ID=PVAL,Number=1,Type=String,Description="P-value from Fisher's Exact Test">
##FORMAT=<ID=RBQ,Number=1,Type=Integer,Description="Average quality of reference-supporting bases (qual1)">
##FORMAT=<ID=ABQ,Number=1,Type=Integer,Description="Average quality of variant-supporting bases (qual2)">
##FORMAT=<ID=RDF,Number=1,Type=Integer,Description="Depth of reference-supporting bases on forward strand (reads1plus)">
##FORMAT=<ID=RDR,Number=1,Type=Integer,Description="Depth of reference-supporting bases on reverse strand (reads1minus)">
##FORMAT=<ID=ADF,Number=1,Type=Integer,Description="Depth of variant-supporting bases on forward strand (reads2plus)">
##FORMAT=<ID=ADR,Number=1,Type=Integer,Description="Depth of variant-supporting bases on reverse strand (reads2minus)">
##SnpEffVersion="4.0e (build 2014-09-13), by Pablo Cingolani"
##SnpEffCmd="SnpEff GCA_000195755.1.25 1274_LIB12356_LDI10240_CAGATC_L001_VARSCAN_OUTPUT_INDEL "
##INFO=<ID=EFF,Number=.,Type=String,Description="Predicted effects for this variant.Format: 'Effect ( Effect_Impact | Functional_Class | Codon_Change | Amino_Acid_Change| Amino_Acid_length | Gene_Name | Transcript_BioType | Gene_Coding | Transcript_ID | Exon_Rank | Genotype_Number [ | ERRORS | WARNINGS ] )' ">
##INFO=<ID=LOF,Number=.,Type=String,Description="Predicted loss of function effects for this variant. Format: 'Gene_Name | Gene_ID | Number_of_transcripts_in_gene | Percent_of_transcripts_affected' ">
##INFO=<ID=NMD,Number=.,Type=String,Description="Predicted nonsense mediated decay effects for this variant. Format: 'Gene_Name | Gene_ID | Number_of_transcripts_in_gene | Percent_of_transcripts_affected' ">
#CHROM	POS	ID	REF	ALT	QUAL	FILTER	INFO	FORMAT	Sample1
pDV	30836	.	G	GA	.	PASS	ADP=98;WT=0;HET=0;HOM=1;NC=0;EFF=frameshift_variant(HIGH||agt/agtT|p.Ser135_Pro136fs/c.405_406insT|153|CDS:AAS94425|protein_coding|CODING|transcript:AAS94425|1|1),upstream_gene_variant(MODIFIER||430||37|CDS:AAS94424|protein_coding|CODING|transcript:AAS94424||1),upstream_gene_variant(MODIFIER||750||136|CDS:AAS94422|protein_coding|CODING|transcript:AAS94422||1),upstream_gene_variant(MODIFIER||3144|…	GT:GQ:SDP:DP:RD:AD:FREQ:PVAL:RBQ:ABQ:RDF:RDR:ADF:ADR	1/1:255:99:98:6:93:93.94%:7.0738E-50:34:36:2:4:51:42
pDV	99977	.	GCGTAGTGGAACGGCTTGACGC	G	.	PASS	ADP=46;WT=0;HET=1;HOM=0;NC=0;EFF=disruptive_inframe_deletion(MODERATE||ggcgtcaagccgttccactacgcc/gcc|p.Gly173_Ala180del/c.518_538delGCGTCAAGCCGTTCCACTACG|889|CDS:AAS94382|protein_coding|CODING|transcript:AAS94382|1|1),upstream_gene_variant(MODIFIER||3707||718|CDS:AAS94384|protein_coding|CODING|transcript:AAS94384||1),upstream_gene_variant(MODIFIER||2241||445|CDS:AAS94383|protein_coding|CODING|tran…	GT:GQ:SDP:DP:RD:AD:FREQ:PVAL:RBQ:ABQ:RDF:RDR:ADF:ADR	0/1:71:47:46:27:20:42.55%:7.2254E-8:36:21:11:16:9:11
Chromosome	42867	.	A	AG	.	PASS	ADP=128;WT=0;HET=0;HOM=1;NC=0;EFF=upstream_gene_variant(MODIFIER||4884||500|CDS:AAS94514|protein_coding|CODING|transcript:AAS94514||1),upstream_gene_variant(MODIFIER||2872||176|CDS:AAS94523|protein_coding|CODING|transcript:AAS94523||1),upstream_gene_variant(MODIFIER||3582||204|CDS:AAS94524|protein_coding|CODING|transcript:AAS94524||1),upstream_gene_variant(MODIFIER||995||57|CDS:AAS94519|protein_c…	GT:GQ:SDP:DP:RD:AD:FREQ:PVAL:RBQ:ABQ:RDF:RDR:ADF:ADR	1/1:255:133:128:7:125:93.98%:1.1732E-67:31:35:4:3:69:56
Chromosome	211389	.	T	TA	.	PASS	ADP=109;WT=0;HET=0;HOM=1;NC=0;EFF=upstream_gene_variant(MODIFIER||37||689|CDS:AAS94654|protein_coding|CODING|transcript:AAS94654||1),upstream_gene_variant(MODIFIER||4030||328|CDS:AAS94650|protein_coding|CODING|transcript:AAS94650||1),upstream_gene_variant(MODIFIER||3107||306|CDS:AAS94651|protein_coding|CODING|transcript:AAS94651||1),upstream_gene_variant(MODIFIER||2128||325|CDS:AAS94652|protein_c…	GT:GQ:SDP:DP:RD:AD:FREQ:PVAL:RBQ:ABQ:RDF:RDR:ADF:ADR	1/1:255:122:109:6:116:95.08%:3.7598E-63:22:34:0:6:52:64
Chromosome	882511	.	GC	G	.	PASS	ADP=104;WT=0;HET=0;HOM=1;NC=0;EFF=upstream_gene_variant(MODIFIER||3445|||DVU_tRNA-Ser-2-1||NON_CODING|transcript:DVU_tRNA-Ser-2||1),upstream_gene_variant(MODIFIER||3200||31|CDS:AAS95273|protein_coding|CODING|transcript:AAS95273||1|WARNING_TRANSCRIPT_NO_START_CODON),upstream_gene_variant(MODIFIER||2433||254|CDS:AAS95274|protein_coding|CODING|transcript:AAS95274||1),upstream_gene_variant(MODIFIER||…	GT:GQ:SDP:DP:RD:AD:FREQ:PVAL:RBQ:ABQ:RDF:RDR:ADF:ADR	1/1:255:105:104:8:97:92.38%:5.6548E-51:39:36:5:3:44:53
Chromosome	1144620	.	G	GC	.	PASS	ADP=92;WT=0;HET=0;HOM=1;NC=0;EFF=upstream_gene_variant(MODIFIER||2420||249|CDS:AAS95518|protein_coding|CODING|transcript:AAS95518||1|WARNING_TRANSCRIPT_NO_START_CODON),upstream_gene_variant(MODIFIER||1782||213|CDS:AAS95519|protein_coding|CODING|transcript:AAS95519||1),upstream_gene_variant(MODIFIER||1186||198|CDS:AAS95520|protein_coding|CODING|transcript:AAS95520||1),upstream_gene_variant(MODIFIE…	GT:GQ:SDP:DP:RD:AD:FREQ:PVAL:RBQ:ABQ:RDF:RDR:ADF:ADR	1/1:255:95:92:3:92:96.84%:1.6766E-51:32:36:1:2:51:41
Chromosome	1191166	.	TC	T	.	PASS	ADP=96;WT=0;HET=0;HOM=1;NC=0;EFF=frameshift_variant(HIGH||ctc/|p.Leu324fs/c.972delC|326|CDS:AAS95567|protein_coding|CODING|transcript:AAS95567|1|1),upstream_gene_variant(MODIFIER||56||58|CDS:AAS95568|protein_coding|CODING|transcript:AAS95568||1|WARNING_TRANSCRIPT_NO_START_CODON),upstream_gene_variant(MODIFIER||4692||368|CDS:AAS95571|protein_coding|CODING|transcript:AAS95571||1),downstream_gene_va…	GT:GQ:SDP:DP:RD:AD:FREQ:PVAL:RBQ:ABQ:RDF:RDR:ADF:ADR	1/1:255:98:96:4:94:95.92%:7.4338E-52:31:34:1:3:37:57
Chromosome	1313341	.	G	GC	.	PASS	ADP=93;WT=0;HET=0;HOM=1;NC=0;EFF=upstream_gene_variant(MODIFIER||4116||99|CDS:AAS95696|protein_coding|CODING|transcript:AAS95696||1),upstream_gene_variant(MODIFIER||2328||282|CDS:AAS95702|protein_coding|CODING|transcript:AAS95702||1),upstream_gene_variant(MODIFIER||1867||731|CDS:AAS95697|protein_coding|CODING|transcript:AAS95697||1),upstream_gene_variant(MODIFIER||4127||31|CDS:AAS95704|protein_co…	GT:GQ:SDP:DP:RD:AD:FREQ:PVAL:RBQ:ABQ:RDF:RDR:ADF:ADR	1/1:255:95:93:6:89:93.68%:1.397E-47:46:35:4:2:41:48
Chromosome	1773344	.	GA	G	.	PASS	ADP=116;WT=0;HET=0;HOM=1;NC=0;EFF=frameshift_variant(HIGH||ttc/|p.Phe76fs/c.227delT|161|CDS:AAS96175|protein_coding|CODING|transcript:AAS96175|1|1),upstream_gene_variant(MODIFIER||593||39|CDS:AAS96176|protein_coding|CODING|transcript:AAS96176||1),upstream_gene_variant(MODIFIER||980||415|CDS:AAS96177|protein_coding|CODING|transcript:AAS96177||1),upstream_gene_variant(MODIFIER||3905||131|CDS:AAS961…	GT:GQ:SDP:DP:RD:AD:FREQ:PVAL:RBQ:ABQ:RDF:RDR:ADF:ADR	1/1:255:117:116:12:105:89.74%:1.8186E-53:40:36:10:2:62:43
Chromosome	1897096	.	C	CT	.	PASS	ADP=128;WT=0;HET=0;HOM=1;NC=0;EFF=upstream_gene_variant(MODIFIER||948||33|CDS:AAS96308|protein_coding|CODING|transcript:AAS96308||1),upstream_gene_variant(MODIFIER||1491||51|CDS:AAS96306|protein_coding|CODING|transcript:AAS96306||1|WARNING_TRANSCRIPT_NO_START_CODON),downstream_gene_variant(MODIFIER||4895||90|CDS:AAS96303|protein_coding|CODING|transcript:AAS96303||1),downstream_gene_variant(MODIFI…	GT:GQ:SDP:DP:RD:AD:FREQ:PVAL:RBQ:ABQ:RDF:RDR:ADF:ADR	1/1:255:130:128:8:121:93.08%:1.0874E-64:34:37:4:4:54:67
Chromosome	2083305	.	A	AC	.	PASS	ADP=106;WT=0;HET=0;HOM=1;NC=0;EFF=upstream_gene_variant(MODIFIER||4554||33|CDS:AAS96473|protein_coding|CODING|transcript:AAS96473||1),upstream_gene_variant(MODIFIER||1088||140|CDS:AAS96477|protein_coding|CODING|transcript:AAS96477||1),upstream_gene_variant(MODIFIER||3051||349|CDS:AAS96479|protein_coding|CODING|transcript:AAS96479||1),upstream_gene_variant(MODIFIER||4240||33|CDS:AAS96480|protein_c…	GT:GQ:SDP:DP:RD:AD:FREQ:PVAL:RBQ:ABQ:RDF:RDR:ADF:ADR	1/1:255:113:106:7:106:93.81%:1.0405E-56:31:34:4:3:59:47
Chromosome	2982788	.	G	GCC	.	PASS	ADP=96;WT=0;HET=0;HOM=1;NC=0;EFF=upstream_gene_variant(MODIFIER||138||397|CDS:AAS97357|protein_coding|CODING|transcript:AAS97357||1),upstream_gene_variant(MODIFIER||1438||279|CDS:AAS97358|protein_coding|CODING|transcript:AAS97358||1),upstream_gene_variant(MODIFIER||2528||322|CDS:AAS97359|protein_coding|CODING|transcript:AAS97359||1|WARNING_TRANSCRIPT_NO_START_CODON),downstream_gene_variant(MODIFI…	GT:GQ:SDP:DP:RD:AD:FREQ:PVAL:RBQ:ABQ:RDF:RDR:ADF:ADR	1/1:255:102:96:11:91:89.22%:4.0527E-46:39:33:9:2:41:50
Chromosome	3056212	.	A	AG	.	PASS	ADP=99;WT=0;HET=0;HOM=1;NC=0;EFF=upstream_gene_variant(MODIFIER||559||570|CDS:AAS97422|protein_coding|CODING|transcript:AAS97422||1),upstream_gene_variant(MODIFIER||3397||689|CDS:AAS97419|protein_coding|CODING|transcript:AAS97419||1),upstream_gene_variant(MODIFIER||3894||520|CDS:AAS97424|protein_coding|CODING|transcript:AAS97424||1),downstream_gene_variant(MODIFIER||2531||345|CDS:AAS97423|protein…	GT:GQ:SDP:DP:RD:AD:FREQ:PVAL:RBQ:ABQ:RDF:RDR:ADF:ADR	1/1:255:101:99:6:94:94%:1.884E-50:32:36:1:5:56:38
Chromosome	3066926	.	C	CACG	.	PASS	ADP=91;WT=0;HET=0;HOM=1;NC=0;EFF=upstream_gene_variant(MODIFIER||31||474|CDS:AAS97431|protein_coding|CODING|transcript:AAS97431||1),upstream_gene_variant(MODIFIER||1459||115|CDS:AAS97432|protein_coding|CODING|transcript:AAS97432||1),upstream_gene_variant(MODIFIER||1803||577|CDS:AAS97433|protein_coding|CODING|transcript:AAS97433||1),upstream_gene_variant(MODIFIER||2840||47|CDS:AAS97426|protein_cod…	GT:GQ:SDP:DP:RD:AD:FREQ:PVAL:RBQ:ABQ:RDF:RDR:ADF:ADR	1/1:255:93:91:10:83:89.25%:4.1169E-42:28:24:5:5:49:34
Chromosome	3140594	.	G	GGA	.	PASS	ADP=107;WT=0;HET=0;HOM=1;NC=0;EFF=frameshift_variant(HIGH||tgg/tgGAg|p.Trp693_Ile694fs/c.2079_2080insGA|1139|CDS:AAS97493|protein_coding|CODING|transcript:AAS97493|1|1),upstream_gene_variant(MODIFIER||4082||485|CDS:AAS97490|protein_coding|CODING|transcript:AAS97490||1),upstream_gene_variant(MODIFIER||3678||122|CDS:AAS97491|protein_coding|CODING|transcript:AAS97491||1),upstream_gene_variant(MODIFI…	GT:GQ:SDP:DP:RD:AD:FREQ:PVAL:RBQ:ABQ:RDF:RDR:ADF:ADR	1/1:255:108:107:10:98:90.74%:1.7065E-50:31:24:6:4:68:30
Chromosome	3276860	.	G	GC	.	PASS	ADP=66;WT=0;HET=0;HOM=1;NC=0;EFF=frameshift_variant(HIGH||ccc/Cccc|p.Pro25_Arg26fs/c.73_74insC|55|CDS:AAS97599|protein_coding|CODING|transcript:AAS97599|1|1),upstream_gene_variant(MODIFIER||4962||231|CDS:AAS97594|protein_coding|CODING|transcript:AAS97594||1),upstream_gene_variant(MODIFIER||4853||43|CDS:AAS97595|protein_coding|CODING|transcript:AAS97595||1),upstream_gene_variant(MODIFIER||171||70|…	GT:GQ:SDP:DP:RD:AD:FREQ:PVAL:RBQ:ABQ:RDF:RDR:ADF:ADR	1/1:233:66:66:14:52:78.79%:3.9963E-24:34:35:12:2:52:0
Chromosome	3455727	.	C	CT	.	PASS	ADP=46;WT=0;HET=0;HOM=1;NC=0;EFF=upstream_gene_variant(MODIFIER||4876||207|CDS:AAS97742|protein_coding|CODING|transcript:AAS97742||1),upstream_gene_variant(MODIFIER||4500||130|CDS:AAS97743|protein_coding|CODING|transcript:AAS97743||1),upstream_gene_variant(MODIFIER||762||166|CDS:AAS97750|protein_coding|CODING|transcript:AAS97750||1),upstream_gene_variant(MODIFIER||3832||222|CDS:AAS97744|protein_c…	GT:GQ:SDP:DP:RD:AD:FREQ:PVAL:RBQ:ABQ:RDF:RDR:ADF:ADR	1/1:223:46:46:3:43:93.48%:4.485E-23:33:35:0:3:12:31
Chromosome	3457155	.	G	GCGC	.	PASS	ADP=103;WT=0;HET=0;HOM=1;NC=0;EFF=upstream_gene_variant(MODIFIER||4821||62|CDS:AAS97746|protein_coding|CODING|transcript:AAS97746||1),upstream_gene_variant(MODIFIER||4640||32|CDS:AAS97747|protein_coding|CODING|transcript:AAS97747||1),upstream_gene_variant(MODIFIER||3083||518|CDS:AAS97748|protein_coding|CODING|transcript:AAS97748||1),upstream_gene_variant(MODIFIER||1985||77|CDS:AAS97752|protein_co…	GT:GQ:SDP:DP:RD:AD:FREQ:PVAL:RBQ:ABQ:RDF:RDR:ADF:ADR	1/1:255:103:103:3:100:97.09%:3.3785E-56:22:17:3:0:54:46
FLAGSTAT
2986434 + 0 in total (QC-passed reads + QC-failed reads)
0 + 0 secondary
0 + 0 supplimentary
0 + 0 duplicates
2932660 + 0 mapped (98.20%:-nan%)
2932660 + 0 paired in sequencing
1470939 + 0 read1
1461721 + 0 read2
2880044 + 0 properly paired (98.21%:-nan%)
2918110 + 0 with itself and mate mapped
14550 + 0 singletons (0.50%:-nan%)
3675 + 0 with mate mapped to a different chr
3487 + 0 with mate mapped to a different chr (mapQ>=5)

## Sheet: DvH-s1
SNPs
##fileformat=VCFv4.1
##source=VarScan2
##INFO=<ID=ADP,Number=1,Type=Integer,Description="Average per-sample depth of bases with Phred score >= 15">
##INFO=<ID=WT,Number=1,Type=Integer,Description="Number of samples called reference (wild-type)">
##INFO=<ID=HET,Number=1,Type=Integer,Description="Number of samples called heterozygous-variant">
##INFO=<ID=HOM,Number=1,Type=Integer,Description="Number of samples called homozygous-variant">
##INFO=<ID=NC,Number=1,Type=Integer,Description="Number of samples not called">
##FILTER=<ID=str10,Description="Less than 10% or more than 90% of variant supporting reads on one strand">
##FILTER=<ID=indelError,Description="Likely artifact due to indel reads at this position">
##FORMAT=<ID=GT,Number=1,Type=String,Description="Genotype">
##FORMAT=<ID=GQ,Number=1,Type=Integer,Description="Genotype Quality">
##FORMAT=<ID=SDP,Number=1,Type=Integer,Description="Raw Read Depth as reported by SAMtools">
##FORMAT=<ID=DP,Number=1,Type=Integer,Description="Quality Read Depth of bases with Phred score >= 15">
##FORMAT=<ID=RD,Number=1,Type=Integer,Description="Depth of reference-supporting bases (reads1)">
##FORMAT=<ID=AD,Number=1,Type=Integer,Description="Depth of variant-supporting bases (reads2)">
##FORMAT=<ID=FREQ,Number=1,Type=String,Description="Variant allele frequency">
##FORMAT=<ID=PVAL,Number=1,Type=String,Description="P-value from Fisher's Exact Test">
##FORMAT=<ID=RBQ,Number=1,Type=Integer,Description="Average quality of reference-supporting bases (qual1)">
##FORMAT=<ID=ABQ,Number=1,Type=Integer,Description="Average quality of variant-supporting bases (qual2)">
##FORMAT=<ID=RDF,Number=1,Type=Integer,Description="Depth of reference-supporting bases on forward strand (reads1plus)">
##FORMAT=<ID=RDR,Number=1,Type=Integer,Description="Depth of reference-supporting bases on reverse strand (reads1minus)">
##FORMAT=<ID=ADF,Number=1,Type=Integer,Description="Depth of variant-supporting bases on forward strand (reads2plus)">
##FORMAT=<ID=ADR,Number=1,Type=Integer,Description="Depth of variant-supporting bases on reverse strand (reads2minus)">
##SnpEffVersion="4.0e (build 2014-09-13), by Pablo Cingolani"
##SnpEffCmd="SnpEff GCA_000195755.1.25 1274_LIB12357_LDI10241_CTTGTA_L001_VARSCAN_OUTPUT "
##INFO=<ID=EFF,Number=.,Type=String,Description="Predicted effects for this variant.Format: 'Effect ( Effect_Impact | Functional_Class | Codon_Change | Amino_Acid_Change| Amino_Acid_length | Gene_Name | Transcript_BioType | Gene_Coding | Transcript_ID | Exon_Rank | Genotype_Number [ | ERRORS | WARNINGS ] )' ">
##INFO=<ID=LOF,Number=.,Type=String,Description="Predicted loss of function effects for this variant. Format: 'Gene_Name | Gene_ID | Number_of_transcripts_in_gene | Percent_of_transcripts_affected' ">
##INFO=<ID=NMD,Number=.,Type=String,Description="Predicted nonsense mediated decay effects for this variant. Format: 'Gene_Name | Gene_ID | Number_of_transcripts_in_gene | Percent_of_transcripts_affected' ">
#CHROM	POS	ID	REF	ALT	QUAL	FILTER	INFO	FORMAT	Sample1
Chromosome	860245	.	G	A	.	PASS	ADP=104;WT=0;HET=0;HOM=1;NC=0;EFF=synonymous_variant(LOW|SILENT|Ctg/Ttg|p.Leu153Leu/c.457C>T|292|CDS:AAS95249|protein_coding|CODING|transcript:AAS95249|1|1|WARNING_TRANSCRIPT_NO_START_CODON),upstream_gene_variant(MODIFIER||3317||454|CDS:AAS95245|protein_coding|CODING|transcript:AAS95245||1),upstream_gene_variant(MODIFIER||1843||356|CDS:AAS95251|protein_coding|CODING|transcript:AAS95251||1),upstre…	GT:GQ:SDP:DP:RD:AD:FREQ:PVAL:RBQ:ABQ:RDF:RDR:ADF:ADR	1/1:255:104:104:0:104:100%:4.3992E-62:0:37:0:0:55:49
Chromosome	1073326	.	C	T	.	PASS	ADP=110;WT=0;HET=0;HOM=1;NC=0;EFF=upstream_gene_variant(MODIFIER||216||284|CDS:AAS95458|protein_coding|CODING|transcript:AAS95458||1),upstream_gene_variant(MODIFIER||1255||354|CDS:AAS95459|protein_coding|CODING|transcript:AAS95459||1),upstream_gene_variant(MODIFIER||2498||210|CDS:AAS95460|protein_coding|CODING|transcript:AAS95460||1),upstream_gene_variant(MODIFIER||3134||854|CDS:AAS95461|protein_…	GT:GQ:SDP:DP:RD:AD:FREQ:PVAL:RBQ:ABQ:RDF:RDR:ADF:ADR	1/1:255:110:110:0:110:100%:1.1045E-65:0:39:0:0:55:55
Chromosome	1363430	.	C	A	.	PASS	ADP=64;WT=0;HET=0;HOM=1;NC=0;EFF=missense_variant(MODERATE|MISSENSE|aGa/aTa|p.Arg214Ile/c.641G>T|573|CDS:AAS95750|protein_coding|CODING|transcript:AAS95750|1|1|WARNING_TRANSCRIPT_NO_START_CODON),upstream_gene_variant(MODIFIER||4908||227|CDS:AAS95745|protein_coding|CODING|transcript:AAS95745||1),upstream_gene_variant(MODIFIER||4498||137|CDS:AAS95746|protein_coding|CODING|transcript:AAS95746||1),up…	GT:GQ:SDP:DP:RD:AD:FREQ:PVAL:RBQ:ABQ:RDF:RDR:ADF:ADR	1/1:255:64:64:0:64:100%:4.1752E-38:0:35:0:0:16:48
Chromosome	1773256	.	G	C	.	PASS	ADP=90;WT=0;HET=0;HOM=1;NC=0;EFF=missense_variant(MODERATE|MISSENSE|Cag/Gag|p.Gln106Glu/c.316C>G|161|CDS:AAS96175|protein_coding|CODING|transcript:AAS96175|1|1),upstream_gene_variant(MODIFIER||682||39|CDS:AAS96176|protein_coding|CODING|transcript:AAS96176||1),upstream_gene_variant(MODIFIER||1069||415|CDS:AAS96177|protein_coding|CODING|transcript:AAS96177||1),upstream_gene_variant(MODIFIER||3816||…	GT:GQ:SDP:DP:RD:AD:FREQ:PVAL:RBQ:ABQ:RDF:RDR:ADF:ADR	1/1:255:91:90:0:90:100%:1.0988E-53:0:39:0:0:49:41
Chromosome	1913197	.	T	G	.	PASS	ADP=84;WT=0;HET=0;HOM=1;NC=0;EFF=missense_variant(MODERATE|MISSENSE|Atg/Ctg|p.Met102Leu/c.304A>C|318|CDS:AAS96318|protein_coding|CODING|transcript:AAS96318|1|1|WARNING_TRANSCRIPT_NO_START_CODON),upstream_gene_variant(MODIFIER||4187||260|CDS:AAS96313|protein_coding|CODING|transcript:AAS96313||1|WARNING_TRANSCRIPT_NO_START_CODON),upstream_gene_variant(MODIFIER||3322||307|CDS:AAS96314|protein_coding…	GT:GQ:SDP:DP:RD:AD:FREQ:PVAL:RBQ:ABQ:RDF:RDR:ADF:ADR	1/1:255:85:84:0:84:100%:4.3483E-50:0:39:0:0:48:36
Chromosome	2082589	.	G	A	.	PASS	ADP=62;WT=0;HET=1;HOM=0;NC=0;EFF=upstream_gene_variant(MODIFIER||3837||33|CDS:AAS96473|protein_coding|CODING|transcript:AAS96473||1),upstream_gene_variant(MODIFIER||1805||140|CDS:AAS96477|protein_coding|CODING|transcript:AAS96477||1),upstream_gene_variant(MODIFIER||3768||349|CDS:AAS96479|protein_coding|CODING|transcript:AAS96479||1),upstream_gene_variant(MODIFIER||4957||33|CDS:AAS96480|protein_co…	GT:GQ:SDP:DP:RD:AD:FREQ:PVAL:RBQ:ABQ:RDF:RDR:ADF:ADR	0/1:60:63:62:44:18:29.03%:9.0099E-7:37:33:2:42:18:0
Chromosome	2385452	.	G	A	.	PASS	ADP=96;WT=0;HET=0;HOM=1;NC=0;EFF=missense_variant(MODERATE|MISSENSE|Ggc/Agc|p.Gly115Ser/c.343G>A|173|CDS:AAS96766|protein_coding|CODING|transcript:AAS96766|1|1),upstream_gene_variant(MODIFIER||4720||248|CDS:AAS96769|protein_coding|CODING|transcript:AAS96769||1),downstream_gene_variant(MODIFIER||376||359|CDS:AAS96767|protein_coding|CODING|transcript:AAS96767||1),downstream_gene_variant(MODIFIER||4…	GT:GQ:SDP:DP:RD:AD:FREQ:PVAL:RBQ:ABQ:RDF:RDR:ADF:ADR	1/1:255:96:96:0:96:100%:2.7702E-57:0:38:0:0:58:38
Chromosome	2497276	.	C	A	.	PASS	ADP=17;WT=0;HET=0;HOM=1;NC=0;EFF=missense_variant(MODERATE|MISSENSE|cGt/cTt|p.Arg361Leu/c.1082G>T|463|CDS:AAS96867|protein_coding|CODING|transcript:AAS96867|1|1|WARNING_TRANSCRIPT_NO_START_CODON),upstream_gene_variant(MODIFIER||3403||47|CDS:AAS96864|protein_coding|CODING|transcript:AAS96864||1),upstream_gene_variant(MODIFIER||1205||127|CDS:AAS96866|protein_coding|CODING|transcript:AAS96866||1|WAR…	GT:GQ:SDP:DP:RD:AD:FREQ:PVAL:RBQ:ABQ:RDF:RDR:ADF:ADR	1/1:93:17:17:0:17:100%:4.2852E-10:0:30:0:0:9:8
Chromosome	2991685	.	G	T	.	PASS	ADP=97;WT=0;HET=0;HOM=1;NC=0;EFF=missense_variant(MODERATE|MISSENSE|cGc/cTc|p.Arg335Leu/c.1004G>T|349|CDS:AAS97366|protein_coding|CODING|transcript:AAS97366|1|1),upstream_gene_variant(MODIFIER||74||100|CDS:AAS97367|protein_coding|CODING|transcript:AAS97367||1),upstream_gene_variant(MODIFIER||358||1076|CDS:AAS97368|protein_coding|CODING|transcript:AAS97368||1),upstream_gene_variant(MODIFIER||4391|…	GT:GQ:SDP:DP:RD:AD:FREQ:PVAL:RBQ:ABQ:RDF:RDR:ADF:ADR	1/1:255:97:97:0:97:100%:6.9615E-58:0:39:0:0:54:43
Chromosome	3064064	.	C	G	.	PASS	ADP=120;WT=0;HET=0;HOM=1;NC=0;EFF=synonymous_variant(LOW|SILENT|gcG/gcC|p.Ala8Ala/c.24G>C|47|CDS:AAS97426|protein_coding|CODING|transcript:AAS97426|1|1),upstream_gene_variant(MODIFIER||4283||345|CDS:AAS97423|protein_coding|CODING|transcript:AAS97423||1),upstream_gene_variant(MODIFIER||1245||46|CDS:AAS97428|protein_coding|CODING|transcript:AAS97428||1),upstream_gene_variant(MODIFIER||1382||332|CDS…	GT:GQ:SDP:DP:RD:AD:FREQ:PVAL:RBQ:ABQ:RDF:RDR:ADF:ADR	1/1:255:120:120:1:119:99.17%:1.3311E-69:15:38:1:0:44:75
Chromosome	3064065	.	G	C	.	PASS	ADP=119;WT=0;HET=0;HOM=1;NC=0;EFF=missense_variant(MODERATE|MISSENSE|gCg/gGg|p.Ala8Gly/c.23C>G|47|CDS:AAS97426|protein_coding|CODING|transcript:AAS97426|1|1),upstream_gene_variant(MODIFIER||4284||345|CDS:AAS97423|protein_coding|CODING|transcript:AAS97423||1),upstream_gene_variant(MODIFIER||1244||46|CDS:AAS97428|protein_coding|CODING|transcript:AAS97428||1),upstream_gene_variant(MODIFIER||1381||33…	GT:GQ:SDP:DP:RD:AD:FREQ:PVAL:RBQ:ABQ:RDF:RDR:ADF:ADR	1/1:255:120:119:0:119:100%:4.3819E-71:0:36:0:0:45:74
Chromosome	3141907	.	C	A	.	PASS	ADP=92;WT=0;HET=0;HOM=1;NC=0;EFF=missense_variant(MODERATE|MISSENSE|Cgt/Agt|p.Arg1131Ser/c.3391C>A|1139|CDS:AAS97493|protein_coding|CODING|transcript:AAS97493|1|1),upstream_gene_variant(MODIFIER||4990||122|CDS:AAS97491|protein_coding|CODING|transcript:AAS97491||1),upstream_gene_variant(MODIFIER||26||474|CDS:AAS97494|protein_coding|CODING|transcript:AAS97494||1),upstream_gene_variant(MODIFIER||345…	GT:GQ:SDP:DP:RD:AD:FREQ:PVAL:RBQ:ABQ:RDF:RDR:ADF:ADR	1/1:255:92:92:0:92:100%:6.9429E-55:0:37:0:0:58:34
Chromosome	3142197	.	G	A	.	PASS	ADP=88;WT=0;HET=0;HOM=1;NC=0;EFF=missense_variant(MODERATE|MISSENSE|Gat/Aat|p.Asp89Asn/c.265G>A|474|CDS:AAS97494|protein_coding|CODING|transcript:AAS97494|1|1),upstream_gene_variant(MODIFIER||3742||456|CDS:AAS97492|protein_coding|CODING|transcript:AAS97492||1),upstream_gene_variant(MODIFIER||1418||55|CDS:AAS97495|protein_coding|CODING|transcript:AAS97495||1),upstream_gene_variant(MODIFIER||1570||…	GT:GQ:SDP:DP:RD:AD:FREQ:PVAL:RBQ:ABQ:RDF:RDR:ADF:ADR	1/1:255:92:88:0:88:100%:1.7384E-52:0:37:0:0:41:47
Chromosome	3142198	.	A	G	.	PASS	ADP=91;WT=0;HET=0;HOM=1;NC=0;EFF=missense_variant(MODERATE|MISSENSE|gAt/gGt|p.Asp89Gly/c.266A>G|474|CDS:AAS97494|protein_coding|CODING|transcript:AAS97494|1|1),upstream_gene_variant(MODIFIER||3743||456|CDS:AAS97492|protein_coding|CODING|transcript:AAS97492||1),upstream_gene_variant(MODIFIER||1417||55|CDS:AAS97495|protein_coding|CODING|transcript:AAS97495||1),upstream_gene_variant(MODIFIER||1569||…	GT:GQ:SDP:DP:RD:AD:FREQ:PVAL:RBQ:ABQ:RDF:RDR:ADF:ADR	1/1:255:92:91:0:91:100%:2.7621E-54:0:36:0:0:43:48
INDELS
##fileformat=VCFv4.1
##source=VarScan2
##INFO=<ID=ADP,Number=1,Type=Integer,Description="Average per-sample depth of bases with Phred score >= 15">
##INFO=<ID=WT,Number=1,Type=Integer,Description="Number of samples called reference (wild-type)">
##INFO=<ID=HET,Number=1,Type=Integer,Description="Number of samples called heterozygous-variant">
##INFO=<ID=HOM,Number=1,Type=Integer,Description="Number of samples called homozygous-variant">
##INFO=<ID=NC,Number=1,Type=Integer,Description="Number of samples not called">
##FILTER=<ID=str10,Description="Less than 10% or more than 90% of variant supporting reads on one strand">
##FILTER=<ID=indelError,Description="Likely artifact due to indel reads at this position">
##FORMAT=<ID=GT,Number=1,Type=String,Description="Genotype">
##FORMAT=<ID=GQ,Number=1,Type=Integer,Description="Genotype Quality">
##FORMAT=<ID=SDP,Number=1,Type=Integer,Description="Raw Read Depth as reported by SAMtools">
##FORMAT=<ID=DP,Number=1,Type=Integer,Description="Quality Read Depth of bases with Phred score >= 15">
##FORMAT=<ID=RD,Number=1,Type=Integer,Description="Depth of reference-supporting bases (reads1)">
##FORMAT=<ID=AD,Number=1,Type=Integer,Description="Depth of variant-supporting bases (reads2)">
##FORMAT=<ID=FREQ,Number=1,Type=String,Description="Variant allele frequency">
##FORMAT=<ID=PVAL,Number=1,Type=String,Description="P-value from Fisher's Exact Test">
##FORMAT=<ID=RBQ,Number=1,Type=Integer,Description="Average quality of reference-supporting bases (qual1)">
##FORMAT=<ID=ABQ,Number=1,Type=Integer,Description="Average quality of variant-supporting bases (qual2)">
##FORMAT=<ID=RDF,Number=1,Type=Integer,Description="Depth of reference-supporting bases on forward strand (reads1plus)">
##FORMAT=<ID=RDR,Number=1,Type=Integer,Description="Depth of reference-supporting bases on reverse strand (reads1minus)">
##FORMAT=<ID=ADF,Number=1,Type=Integer,Description="Depth of variant-supporting bases on forward strand (reads2plus)">
##FORMAT=<ID=ADR,Number=1,Type=Integer,Description="Depth of variant-supporting bases on reverse strand (reads2minus)">
##SnpEffVersion="4.0e (build 2014-09-13), by Pablo Cingolani"
##SnpEffCmd="SnpEff GCA_000195755.1.25 1274_LIB12357_LDI10241_CTTGTA_L001_VARSCAN_OUTPUT_INDEL "
##INFO=<ID=EFF,Number=.,Type=String,Description="Predicted effects for this variant.Format: 'Effect ( Effect_Impact | Functional_Class | Codon_Change | Amino_Acid_Change| Amino_Acid_length | Gene_Name | Transcript_BioType | Gene_Coding | Transcript_ID | Exon_Rank | Genotype_Number [ | ERRORS | WARNINGS ] )' ">
##INFO=<ID=LOF,Number=.,Type=String,Description="Predicted loss of function effects for this variant. Format: 'Gene_Name | Gene_ID | Number_of_transcripts_in_gene | Percent_of_transcripts_affected' ">
##INFO=<ID=NMD,Number=.,Type=String,Description="Predicted nonsense mediated decay effects for this variant. Format: 'Gene_Name | Gene_ID | Number_of_transcripts_in_gene | Percent_of_transcripts_affected' ">
#CHROM	POS	ID	REF	ALT	QUAL	FILTER	INFO	FORMAT	Sample1
Chromosome	42867	.	A	AG	.	PASS	ADP=113;WT=0;HET=0;HOM=1;NC=0;EFF=upstream_gene_variant(MODIFIER||4884||500|CDS:AAS94514|protein_coding|CODING|transcript:AAS94514||1),upstream_gene_variant(MODIFIER||2872||176|CDS:AAS94523|protein_coding|CODING|transcript:AAS94523||1),upstream_gene_variant(MODIFIER||3582||204|CDS:AAS94524|protein_coding|CODING|transcript:AAS94524||1),upstream_gene_variant(MODIFIER||995||57|CDS:AAS94519|protein_c…	GT:GQ:SDP:DP:RD:AD:FREQ:PVAL:RBQ:ABQ:RDF:RDR:ADF:ADR	1/1:255:113:113:5:108:95.58%:3.0603E-59:33:37:3:2:57:51
Chromosome	211389	.	T	TA	.	PASS	ADP=100;WT=0;HET=0;HOM=1;NC=0;EFF=upstream_gene_variant(MODIFIER||37||689|CDS:AAS94654|protein_coding|CODING|transcript:AAS94654||1),upstream_gene_variant(MODIFIER||4030||328|CDS:AAS94650|protein_coding|CODING|transcript:AAS94650||1),upstream_gene_variant(MODIFIER||3107||306|CDS:AAS94651|protein_coding|CODING|transcript:AAS94651||1),upstream_gene_variant(MODIFIER||2128||325|CDS:AAS94652|protein_c…	GT:GQ:SDP:DP:RD:AD:FREQ:PVAL:RBQ:ABQ:RDF:RDR:ADF:ADR	1/1:255:106:100:8:97:91.51%:5.6548E-51:34:35:1:7:46:51
Chromosome	882511	.	GC	G	.	PASS	ADP=94;WT=0;HET=0;HOM=1;NC=0;EFF=upstream_gene_variant(MODIFIER||3445|||DVU_tRNA-Ser-2-1||NON_CODING|transcript:DVU_tRNA-Ser-2||1),upstream_gene_variant(MODIFIER||3200||31|CDS:AAS95273|protein_coding|CODING|transcript:AAS95273||1|WARNING_TRANSCRIPT_NO_START_CODON),upstream_gene_variant(MODIFIER||2433||254|CDS:AAS95274|protein_coding|CODING|transcript:AAS95274||1),upstream_gene_variant(MODIFIER||1…	GT:GQ:SDP:DP:RD:AD:FREQ:PVAL:RBQ:ABQ:RDF:RDR:ADF:ADR	1/1:255:95:94:8:87:91.58%:2.6209E-45:40:37:5:3:52:35
Chromosome	1144620	.	G	GC	.	PASS	ADP=95;WT=0;HET=0;HOM=1;NC=0;EFF=upstream_gene_variant(MODIFIER||2420||249|CDS:AAS95518|protein_coding|CODING|transcript:AAS95518||1|WARNING_TRANSCRIPT_NO_START_CODON),upstream_gene_variant(MODIFIER||1782||213|CDS:AAS95519|protein_coding|CODING|transcript:AAS95519||1),upstream_gene_variant(MODIFIER||1186||198|CDS:AAS95520|protein_coding|CODING|transcript:AAS95520||1),upstream_gene_variant(MODIFIE…	GT:GQ:SDP:DP:RD:AD:FREQ:PVAL:RBQ:ABQ:RDF:RDR:ADF:ADR	1/1:255:95:95:8:87:91.58%:2.6209E-45:33:36:4:4:47:40
Chromosome	1191166	.	TC	T	.	PASS	ADP=87;WT=0;HET=0;HOM=1;NC=0;EFF=frameshift_variant(HIGH||ctc/|p.Leu324fs/c.972delC|326|CDS:AAS95567|protein_coding|CODING|transcript:AAS95567|1|1),upstream_gene_variant(MODIFIER||56||58|CDS:AAS95568|protein_coding|CODING|transcript:AAS95568||1|WARNING_TRANSCRIPT_NO_START_CODON),upstream_gene_variant(MODIFIER||4692||368|CDS:AAS95571|protein_coding|CODING|transcript:AAS95571||1),downstream_gene_va…	GT:GQ:SDP:DP:RD:AD:FREQ:PVAL:RBQ:ABQ:RDF:RDR:ADF:ADR	1/1:255:88:87:6:82:93.18%:1.4154E-43:40:34:6:0:37:45
Chromosome	1313341	.	G	GC	.	PASS	ADP=110;WT=0;HET=0;HOM=1;NC=0;EFF=upstream_gene_variant(MODIFIER||4116||99|CDS:AAS95696|protein_coding|CODING|transcript:AAS95696||1),upstream_gene_variant(MODIFIER||2328||282|CDS:AAS95702|protein_coding|CODING|transcript:AAS95702||1),upstream_gene_variant(MODIFIER||1867||731|CDS:AAS95697|protein_coding|CODING|transcript:AAS95697||1),upstream_gene_variant(MODIFIER||4127||31|CDS:AAS95704|protein_c…	GT:GQ:SDP:DP:RD:AD:FREQ:PVAL:RBQ:ABQ:RDF:RDR:ADF:ADR	1/1:255:113:110:9:104:92.04%:2.1333E-54:31:37:4:5:53:51
Chromosome	1773344	.	GA	G	.	PASS	ADP=98;WT=0;HET=0;HOM=1;NC=0;EFF=frameshift_variant(HIGH||ttc/|p.Phe76fs/c.227delT|161|CDS:AAS96175|protein_coding|CODING|transcript:AAS96175|1|1),upstream_gene_variant(MODIFIER||593||39|CDS:AAS96176|protein_coding|CODING|transcript:AAS96176||1),upstream_gene_variant(MODIFIER||980||415|CDS:AAS96177|protein_coding|CODING|transcript:AAS96177||1),upstream_gene_variant(MODIFIER||3905||131|CDS:AAS9616…	GT:GQ:SDP:DP:RD:AD:FREQ:PVAL:RBQ:ABQ:RDF:RDR:ADF:ADR	1/1:255:99:98:6:93:93.94%:7.0738E-50:37:36:4:2:37:56
Chromosome	1897096	.	C	CT	.	PASS	ADP=100;WT=0;HET=0;HOM=1;NC=0;EFF=upstream_gene_variant(MODIFIER||948||33|CDS:AAS96308|protein_coding|CODING|transcript:AAS96308||1),upstream_gene_variant(MODIFIER||1491||51|CDS:AAS96306|protein_coding|CODING|transcript:AAS96306||1|WARNING_TRANSCRIPT_NO_START_CODON),downstream_gene_variant(MODIFIER||4895||90|CDS:AAS96303|protein_coding|CODING|transcript:AAS96303||1),downstream_gene_variant(MODIFI…	GT:GQ:SDP:DP:RD:AD:FREQ:PVAL:RBQ:ABQ:RDF:RDR:ADF:ADR	1/1:255:101:100:7:94:93.07%:7.7367E-50:34:37:3:4:48:46
Chromosome	2083305	.	A	AC	.	PASS	ADP=110;WT=0;HET=0;HOM=1;NC=0;EFF=upstream_gene_variant(MODIFIER||4554||33|CDS:AAS96473|protein_coding|CODING|transcript:AAS96473||1),upstream_gene_variant(MODIFIER||1088||140|CDS:AAS96477|protein_coding|CODING|transcript:AAS96477||1),upstream_gene_variant(MODIFIER||3051||349|CDS:AAS96479|protein_coding|CODING|transcript:AAS96479||1),upstream_gene_variant(MODIFIER||4240||33|CDS:AAS96480|protein_c…	GT:GQ:SDP:DP:RD:AD:FREQ:PVAL:RBQ:ABQ:RDF:RDR:ADF:ADR	1/1:255:118:110:12:105:88.98%:1.8186E-53:33:34:4:8:65:40
Chromosome	2381876	.	TGAG	T	.	PASS	ADP=92;WT=0;HET=0;HOM=1;NC=0;EFF=stop_lost+disruptive_inframe_deletion(HIGH||tgagcg/tcg|p.Ter275_Ala276del/c.824_826delGAG|321|CDS:AAS96760|protein_coding|CODING|transcript:AAS96760|1|1),upstream_gene_variant(MODIFIER||155||144|CDS:AAS96761|protein_coding|CODING|transcript:AAS96761||1),upstream_gene_variant(MODIFIER||591||211|CDS:AAS96762|protein_coding|CODING|transcript:AAS96762||1),upstream_gen…	GT:GQ:SDP:DP:RD:AD:FREQ:PVAL:RBQ:ABQ:RDF:RDR:ADF:ADR	1/1:255:93:92:4:88:95.65%:2.3064E-48:46:37:4:0:46:42
Chromosome	2497258	.	AGCACGTTGCGCAATTCAC	A	.	PASS	ADP=72;WT=0;HET=1;HOM=0;NC=0;EFF=disruptive_inframe_deletion(MODERATE||cgtgaattgcgcaacgtgctt/ctt|p.Arg361_Leu367del/c.1082_1099delGTGAATTGCGCAACGTGC|463|CDS:AAS96867|protein_coding|CODING|transcript:AAS96867|1|1|WARNING_TRANSCRIPT_NO_START_CODON),upstream_gene_variant(MODIFIER||3386||47|CDS:AAS96864|protein_coding|CODING|transcript:AAS96864||1),upstream_gene_variant(MODIFIER||1188||127|CDS:AAS968…	GT:GQ:SDP:DP:RD:AD:FREQ:PVAL:RBQ:ABQ:RDF:RDR:ADF:ADR	0/1:158:73:72:32:41:56.16%:1.5635E-16:36:23:20:12:19:22
Chromosome	2982788	.	G	GCC	.	PASS	ADP=106;WT=0;HET=0;HOM=1;NC=0;EFF=upstream_gene_variant(MODIFIER||138||397|CDS:AAS97357|protein_coding|CODING|transcript:AAS97357||1),upstream_gene_variant(MODIFIER||1438||279|CDS:AAS97358|protein_coding|CODING|transcript:AAS97358||1),upstream_gene_variant(MODIFIER||2528||322|CDS:AAS97359|protein_coding|CODING|transcript:AAS97359||1|WARNING_TRANSCRIPT_NO_START_CODON),downstream_gene_variant(MODIF…	GT:GQ:SDP:DP:RD:AD:FREQ:PVAL:RBQ:ABQ:RDF:RDR:ADF:ADR	1/1:255:112:106:12:100:89.29%:1.1092E-50:33:35:8:4:53:47
Chromosome	3056212	.	A	AG	.	PASS	ADP=93;WT=0;HET=0;HOM=1;NC=0;EFF=upstream_gene_variant(MODIFIER||559||570|CDS:AAS97422|protein_coding|CODING|transcript:AAS97422||1),upstream_gene_variant(MODIFIER||3397||689|CDS:AAS97419|protein_coding|CODING|transcript:AAS97419||1),upstream_gene_variant(MODIFIER||3894||520|CDS:AAS97424|protein_coding|CODING|transcript:AAS97424||1),downstream_gene_variant(MODIFIER||2531||345|CDS:AAS97423|protein…	GT:GQ:SDP:DP:RD:AD:FREQ:PVAL:RBQ:ABQ:RDF:RDR:ADF:ADR	1/1:255:94:93:9:85:90.43%:1.1008E-43:43:36:5:4:41:44
Chromosome	3066926	.	C	CACG	.	PASS	ADP=89;WT=0;HET=0;HOM=1;NC=0;EFF=upstream_gene_variant(MODIFIER||31||474|CDS:AAS97431|protein_coding|CODING|transcript:AAS97431||1),upstream_gene_variant(MODIFIER||1459||115|CDS:AAS97432|protein_coding|CODING|transcript:AAS97432||1),upstream_gene_variant(MODIFIER||1803||577|CDS:AAS97433|protein_coding|CODING|transcript:AAS97433||1),upstream_gene_variant(MODIFIER||2840||47|CDS:AAS97426|protein_cod…	GT:GQ:SDP:DP:RD:AD:FREQ:PVAL:RBQ:ABQ:RDF:RDR:ADF:ADR	1/1:255:89:89:15:74:83.15%:2.0852E-35:29:25:8:7:35:39
Chromosome	3140594	.	G	GGA	.	PASS	ADP=86;WT=0;HET=0;HOM=1;NC=0;EFF=frameshift_variant(HIGH||tgg/tgGAg|p.Trp693_Ile694fs/c.2079_2080insGA|1139|CDS:AAS97493|protein_coding|CODING|transcript:AAS97493|1|1),upstream_gene_variant(MODIFIER||4082||485|CDS:AAS97490|protein_coding|CODING|transcript:AAS97490||1),upstream_gene_variant(MODIFIER||3678||122|CDS:AAS97491|protein_coding|CODING|transcript:AAS97491||1),upstream_gene_variant(MODIFIE…	GT:GQ:SDP:DP:RD:AD:FREQ:PVAL:RBQ:ABQ:RDF:RDR:ADF:ADR	1/1:255:87:86:13:73:84.88%:1.7011E-35:30:25:6:7:49:24
Chromosome	3254670	.	G	GC	.	PASS	ADP=27;WT=0;HET=1;HOM=0;NC=0;EFF=upstream_gene_variant(MODIFIER||231||589|CDS:AAS97578|protein_coding|CODING|transcript:AAS97578||1),upstream_gene_variant(MODIFIER||4464|||gene:DVU_23SE||NON_CODING|transcript:DVU_23SE||1),upstream_gene_variant(MODIFIER||4236|||DVU_tRNA-Ala-8-1||NON_CODING|transcript:DVU_tRNA-Ala-8||1),upstream_gene_variant(MODIFIER||4137|||DVU_tRNA-Ile-5-1||NON_CODING|transcript:…	GT:GQ:SDP:DP:RD:AD:FREQ:PVAL:RBQ:ABQ:RDF:RDR:ADF:ADR	0/1:48:32:27:12:13:48.15%:1.4654E-5:31:32:1:11:0:13
Chromosome	3276860	.	G	GC	.	PASS	ADP=61;WT=0;HET=0;HOM=1;NC=0;EFF=frameshift_variant(HIGH||ccc/Cccc|p.Pro25_Arg26fs/c.73_74insC|55|CDS:AAS97599|protein_coding|CODING|transcript:AAS97599|1|1),upstream_gene_variant(MODIFIER||4962||231|CDS:AAS97594|protein_coding|CODING|transcript:AAS97594||1),upstream_gene_variant(MODIFIER||4853||43|CDS:AAS97595|protein_coding|CODING|transcript:AAS97595||1),upstream_gene_variant(MODIFIER||171||70|…	GT:GQ:SDP:DP:RD:AD:FREQ:PVAL:RBQ:ABQ:RDF:RDR:ADF:ADR	1/1:239:61:61:10:51:83.61%:1.2047E-24:32:36:8:2:51:0
Chromosome	3455727	.	C	CT	.	PASS	ADP=76;WT=0;HET=0;HOM=1;NC=0;EFF=upstream_gene_variant(MODIFIER||4876||207|CDS:AAS97742|protein_coding|CODING|transcript:AAS97742||1),upstream_gene_variant(MODIFIER||4500||130|CDS:AAS97743|protein_coding|CODING|transcript:AAS97743||1),upstream_gene_variant(MODIFIER||762||166|CDS:AAS97750|protein_coding|CODING|transcript:AAS97750||1),upstream_gene_variant(MODIFIER||3832||222|CDS:AAS97744|protein_c…	GT:GQ:SDP:DP:RD:AD:FREQ:PVAL:RBQ:ABQ:RDF:RDR:ADF:ADR	1/1:255:77:76:10:66:85.71%:9.5995E-33:37:36:3:7:29:37
Chromosome	3457155	.	G	GCGC	.	PASS	ADP=88;WT=0;HET=0;HOM=1;NC=0;EFF=upstream_gene_variant(MODIFIER||4821||62|CDS:AAS97746|protein_coding|CODING|transcript:AAS97746||1),upstream_gene_variant(MODIFIER||4640||32|CDS:AAS97747|protein_coding|CODING|transcript:AAS97747||1),upstream_gene_variant(MODIFIER||3083||518|CDS:AAS97748|protein_coding|CODING|transcript:AAS97748||1),upstream_gene_variant(MODIFIER||1985||77|CDS:AAS97752|protein_cod…	GT:GQ:SDP:DP:RD:AD:FREQ:PVAL:RBQ:ABQ:RDF:RDR:ADF:ADR	1/1:255:93:88:8:84:91.3%:1.292E-43:23:18:3:5:51:33
FLAGSTAT
2942605 + 0 in total (QC-passed reads + QC-failed reads)
0 + 0 secondary
0 + 0 supplimentary
0 + 0 duplicates
2716073 + 0 mapped (92.30%:-nan%)
2716073 + 0 paired in sequencing
1362750 + 0 read1
1353323 + 0 read2
2655236 + 0 properly paired (97.76%:-nan%)
2698584 + 0 with itself and mate mapped
17489 + 0 singletons (0.64%:-nan%)
5611 + 0 with mate mapped to a different chr
5443 + 0 with mate mapped to a different chr (mapQ>=5)

## Sheet: DvH-s2
SNPs
##fileformat=VCFv4.1
##source=VarScan2
##INFO=<ID=ADP,Number=1,Type=Integer,Description="Average per-sample depth of bases with Phred score >= 15">
##INFO=<ID=WT,Number=1,Type=Integer,Description="Number of samples called reference (wild-type)">
##INFO=<ID=HET,Number=1,Type=Integer,Description="Number of samples called heterozygous-variant">
##INFO=<ID=HOM,Number=1,Type=Integer,Description="Number of samples called homozygous-variant">
##INFO=<ID=NC,Number=1,Type=Integer,Description="Number of samples not called">
##FILTER=<ID=str10,Description="Less than 10% or more than 90% of variant supporting reads on one strand">
##FILTER=<ID=indelError,Description="Likely artifact due to indel reads at this position">
##FORMAT=<ID=GT,Number=1,Type=String,Description="Genotype">
##FORMAT=<ID=GQ,Number=1,Type=Integer,Description="Genotype Quality">
##FORMAT=<ID=SDP,Number=1,Type=Integer,Description="Raw Read Depth as reported by SAMtools">
##FORMAT=<ID=DP,Number=1,Type=Integer,Description="Quality Read Depth of bases with Phred score >= 15">
##FORMAT=<ID=RD,Number=1,Type=Integer,Description="Depth of reference-supporting bases (reads1)">
##FORMAT=<ID=AD,Number=1,Type=Integer,Description="Depth of variant-supporting bases (reads2)">
##FORMAT=<ID=FREQ,Number=1,Type=String,Description="Variant allele frequency">
##FORMAT=<ID=PVAL,Number=1,Type=String,Description="P-value from Fisher's Exact Test">
##FORMAT=<ID=RBQ,Number=1,Type=Integer,Description="Average quality of reference-supporting bases (qual1)">
##FORMAT=<ID=ABQ,Number=1,Type=Integer,Description="Average quality of variant-supporting bases (qual2)">
##FORMAT=<ID=RDF,Number=1,Type=Integer,Description="Depth of reference-supporting bases on forward strand (reads1plus)">
##FORMAT=<ID=RDR,Number=1,Type=Integer,Description="Depth of reference-supporting bases on reverse strand (reads1minus)">
##FORMAT=<ID=ADF,Number=1,Type=Integer,Description="Depth of variant-supporting bases on forward strand (reads2plus)">
##FORMAT=<ID=ADR,Number=1,Type=Integer,Description="Depth of variant-supporting bases on reverse strand (reads2minus)">
##SnpEffVersion="4.0e (build 2014-09-13), by Pablo Cingolani"
##SnpEffCmd="SnpEff GCA_000195755.1.25 1274_LIB12358_LDI10242_AGTCAA_L001_VARSCAN_OUTPUT "
##INFO=<ID=EFF,Number=.,Type=String,Description="Predicted effects for this variant.Format: 'Effect ( Effect_Impact | Functional_Class | Codon_Change | Amino_Acid_Change| Amino_Acid_length | Gene_Name | Transcript_BioType | Gene_Coding | Transcript_ID | Exon_Rank | Genotype_Number [ | ERRORS | WARNINGS ] )' ">
##INFO=<ID=LOF,Number=.,Type=String,Description="Predicted loss of function effects for this variant. Format: 'Gene_Name | Gene_ID | Number_of_transcripts_in_gene | Percent_of_transcripts_affected' ">
##INFO=<ID=NMD,Number=.,Type=String,Description="Predicted nonsense mediated decay effects for this variant. Format: 'Gene_Name | Gene_ID | Number_of_transcripts_in_gene | Percent_of_transcripts_affected' ">
#CHROM	POS	ID	REF	ALT	QUAL	FILTER	INFO	FORMAT	Sample1
Chromosome	860245	.	G	A	.	PASS	ADP=89;WT=0;HET=0;HOM=1;NC=0;EFF=synonymous_variant(LOW|SILENT|Ctg/Ttg|p.Leu153Leu/c.457C>T|292|CDS:AAS95249|protein_coding|CODING|transcript:AAS95249|1|1|WARNING_TRANSCRIPT_NO_START_CODON),upstream_gene_variant(MODIFIER||3317||454|CDS:AAS95245|protein_coding|CODING|transcript:AAS95245||1),upstream_gene_variant(MODIFIER||1843||356|CDS:AAS95251|protein_coding|CODING|transcript:AAS95251||1),upstrea…	GT:GQ:SDP:DP:RD:AD:FREQ:PVAL:RBQ:ABQ:RDF:RDR:ADF:ADR	1/1:255:89:89:0:89:100%:4.3706E-53:0:39:0:0:55:34
Chromosome	1073326	.	C	T	.	PASS	ADP=155;WT=0;HET=0;HOM=1;NC=0;EFF=upstream_gene_variant(MODIFIER||216||284|CDS:AAS95458|protein_coding|CODING|transcript:AAS95458||1),upstream_gene_variant(MODIFIER||1255||354|CDS:AAS95459|protein_coding|CODING|transcript:AAS95459||1),upstream_gene_variant(MODIFIER||2498||210|CDS:AAS95460|protein_coding|CODING|transcript:AAS95460||1),upstream_gene_variant(MODIFIER||3134||854|CDS:AAS95461|protein_…	GT:GQ:SDP:DP:RD:AD:FREQ:PVAL:RBQ:ABQ:RDF:RDR:ADF:ADR	1/1:255:155:155:0:155:100%:1.0587E-92:0:38:0:0:76:79
Chromosome	1163420	.	C	T	.	PASS	ADP=82;WT=0;HET=1;HOM=0;NC=0;EFF=missense_variant(MODERATE|MISSENSE|Gcc/Acc|p.Ala200Thr/c.598G>A|256|CDS:AAS95542|protein_coding|CODING|transcript:AAS95542|1|1),upstream_gene_variant(MODIFIER||4479||256|CDS:AAS95537|protein_coding|CODING|transcript:AAS95537||1),upstream_gene_variant(MODIFIER||741||479|CDS:AAS95543|protein_coding|CODING|transcript:AAS95543||1|WARNING_TRANSCRIPT_NO_START_CODON),ups…	GT:GQ:SDP:DP:RD:AD:FREQ:PVAL:RBQ:ABQ:RDF:RDR:ADF:ADR	0/1:62:84:82:63:19:23.17%:5.8701E-7:32:19:48:15:0:19
Chromosome	1363430	.	C	A	.	PASS	ADP=53;WT=0;HET=0;HOM=1;NC=0;EFF=missense_variant(MODERATE|MISSENSE|aGa/aTa|p.Arg214Ile/c.641G>T|573|CDS:AAS95750|protein_coding|CODING|transcript:AAS95750|1|1|WARNING_TRANSCRIPT_NO_START_CODON),upstream_gene_variant(MODIFIER||4908||227|CDS:AAS95745|protein_coding|CODING|transcript:AAS95745||1),upstream_gene_variant(MODIFIER||4498||137|CDS:AAS95746|protein_coding|CODING|transcript:AAS95746||1),up…	GT:GQ:SDP:DP:RD:AD:FREQ:PVAL:RBQ:ABQ:RDF:RDR:ADF:ADR	1/1:255:53:53:0:53:100%:1.5943E-31:0:35:0:0:11:42
Chromosome	1773256	.	G	C	.	PASS	ADP=100;WT=0;HET=0;HOM=1;NC=0;EFF=missense_variant(MODERATE|MISSENSE|Cag/Gag|p.Gln106Glu/c.316C>G|161|CDS:AAS96175|protein_coding|CODING|transcript:AAS96175|1|1),upstream_gene_variant(MODIFIER||682||39|CDS:AAS96176|protein_coding|CODING|transcript:AAS96176||1),upstream_gene_variant(MODIFIER||1069||415|CDS:AAS96177|protein_coding|CODING|transcript:AAS96177||1),upstream_gene_variant(MODIFIER||3816|…	GT:GQ:SDP:DP:RD:AD:FREQ:PVAL:RBQ:ABQ:RDF:RDR:ADF:ADR	1/1:255:100:100:0:100:100%:1.1044E-59:0:38:0:0:71:29
Chromosome	1913197	.	T	G	.	PASS	ADP=78;WT=0;HET=0;HOM=1;NC=0;EFF=missense_variant(MODERATE|MISSENSE|Atg/Ctg|p.Met102Leu/c.304A>C|318|CDS:AAS96318|protein_coding|CODING|transcript:AAS96318|1|1|WARNING_TRANSCRIPT_NO_START_CODON),upstream_gene_variant(MODIFIER||4187||260|CDS:AAS96313|protein_coding|CODING|transcript:AAS96313||1|WARNING_TRANSCRIPT_NO_START_CODON),upstream_gene_variant(MODIFIER||3322||307|CDS:AAS96314|protein_coding…	GT:GQ:SDP:DP:RD:AD:FREQ:PVAL:RBQ:ABQ:RDF:RDR:ADF:ADR	1/1:255:78:78:0:78:100%:1.7165E-46:0:39:0:0:51:27
Chromosome	2082589	.	G	A	.	PASS	ADP=67;WT=0;HET=1;HOM=0;NC=0;EFF=upstream_gene_variant(MODIFIER||3837||33|CDS:AAS96473|protein_coding|CODING|transcript:AAS96473||1),upstream_gene_variant(MODIFIER||1805||140|CDS:AAS96477|protein_coding|CODING|transcript:AAS96477||1),upstream_gene_variant(MODIFIER||3768||349|CDS:AAS96479|protein_coding|CODING|transcript:AAS96479||1),upstream_gene_variant(MODIFIER||4957||33|CDS:AAS96480|protein_co…	GT:GQ:SDP:DP:RD:AD:FREQ:PVAL:RBQ:ABQ:RDF:RDR:ADF:ADR	0/1:45:69:67:53:14:20.9%:2.8637E-5:36:32:1:52:14:0
Chromosome	2385452	.	G	A	.	PASS	ADP=119;WT=0;HET=0;HOM=1;NC=0;EFF=missense_variant(MODERATE|MISSENSE|Ggc/Agc|p.Gly115Ser/c.343G>A|173|CDS:AAS96766|protein_coding|CODING|transcript:AAS96766|1|1),upstream_gene_variant(MODIFIER||4720||248|CDS:AAS96769|protein_coding|CODING|transcript:AAS96769||1),downstream_gene_variant(MODIFIER||376||359|CDS:AAS96767|protein_coding|CODING|transcript:AAS96767||1),downstream_gene_variant(MODIFIER||…	GT:GQ:SDP:DP:RD:AD:FREQ:PVAL:RBQ:ABQ:RDF:RDR:ADF:ADR	1/1:255:120:119:0:119:100%:4.3819E-71:0:37:0:0:60:59
Chromosome	2497276	.	C	A	.	PASS	ADP=24;WT=0;HET=0;HOM=1;NC=0;EFF=missense_variant(MODERATE|MISSENSE|cGt/cTt|p.Arg361Leu/c.1082G>T|463|CDS:AAS96867|protein_coding|CODING|transcript:AAS96867|1|1|WARNING_TRANSCRIPT_NO_START_CODON),upstream_gene_variant(MODIFIER||3403||47|CDS:AAS96864|protein_coding|CODING|transcript:AAS96864||1),upstream_gene_variant(MODIFIER||1205||127|CDS:AAS96866|protein_coding|CODING|transcript:AAS96866||1|WAR…	GT:GQ:SDP:DP:RD:AD:FREQ:PVAL:RBQ:ABQ:RDF:RDR:ADF:ADR	1/1:129:24:24:0:23:100%:1.2146E-13:0:30:0:0:13:10
Chromosome	2563275	.	C	T	.	PASS	ADP=150;WT=0;HET=1;HOM=0;NC=0;EFF=upstream_gene_variant(MODIFIER||1028||79|CDS:AAS96928|protein_coding|CODING|transcript:AAS96928||1),upstream_gene_variant(MODIFIER||3889|||gene:DVU_5SC||NON_CODING|transcript:DVU_5SC||1),upstream_gene_variant(MODIFIER||1257||70|CDS:AAS96929|protein_coding|CODING|transcript:AAS96929||1|WARNING_TRANSCRIPT_NO_START_CODON),upstream_gene_variant(MODIFIER||1758||149|CD…	GT:GQ:SDP:DP:RD:AD:FREQ:PVAL:RBQ:ABQ:RDF:RDR:ADF:ADR	0/1:111:155:150:116:34:22.67%:7.0525E-12:37:37:64:52:8:26
Chromosome	2696674	.	C	T	.	PASS	ADP=112;WT=0;HET=1;HOM=0;NC=0;EFF=upstream_gene_variant(MODIFIER||3889|||gene:DVU_5SD||NON_CODING|transcript:DVU_5SD||1),upstream_gene_variant(MODIFIER||1670||209|CDS:AAS97051|protein_coding|CODING|transcript:AAS97051||1),upstream_gene_variant(MODIFIER||2340||1373|CDS:AAS97052|protein_coding|CODING|transcript:AAS97052||1),upstream_gene_variant(MODIFIER||861|||gene:DVU_23SD||NON_CODING|transcript:…	GT:GQ:SDP:DP:RD:AD:FREQ:PVAL:RBQ:ABQ:RDF:RDR:ADF:ADR	0/1:96:115:112:83:29:25.89%:2.3174E-10:36:34:25:58:3:26
Chromosome	2991685	.	G	T	.	PASS	ADP=130;WT=0;HET=0;HOM=1;NC=0;EFF=missense_variant(MODERATE|MISSENSE|cGc/cTc|p.Arg335Leu/c.1004G>T|349|CDS:AAS97366|protein_coding|CODING|transcript:AAS97366|1|1),upstream_gene_variant(MODIFIER||74||100|CDS:AAS97367|protein_coding|CODING|transcript:AAS97367||1),upstream_gene_variant(MODIFIER||358||1076|CDS:AAS97368|protein_coding|CODING|transcript:AAS97368||1),upstream_gene_variant(MODIFIER||4391…	GT:GQ:SDP:DP:RD:AD:FREQ:PVAL:RBQ:ABQ:RDF:RDR:ADF:ADR	1/1:255:131:130:0:130:100%:1.0919E-77:0:38:0:0:68:62
Chromosome	3064064	.	C	G	.	PASS	ADP=110;WT=0;HET=0;HOM=1;NC=0;EFF=synonymous_variant(LOW|SILENT|gcG/gcC|p.Ala8Ala/c.24G>C|47|CDS:AAS97426|protein_coding|CODING|transcript:AAS97426|1|1),upstream_gene_variant(MODIFIER||4283||345|CDS:AAS97423|protein_coding|CODING|transcript:AAS97423||1),upstream_gene_variant(MODIFIER||1245||46|CDS:AAS97428|protein_coding|CODING|transcript:AAS97428||1),upstream_gene_variant(MODIFIER||1382||332|CDS…	GT:GQ:SDP:DP:RD:AD:FREQ:PVAL:RBQ:ABQ:RDF:RDR:ADF:ADR	1/1:255:113:110:0:110:100%:1.1045E-65:0:38:0:0:50:60
Chromosome	3064065	.	G	C	.	PASS	ADP=112;WT=0;HET=0;HOM=1;NC=0;EFF=missense_variant(MODERATE|MISSENSE|gCg/gGg|p.Ala8Gly/c.23C>G|47|CDS:AAS97426|protein_coding|CODING|transcript:AAS97426|1|1),upstream_gene_variant(MODIFIER||4284||345|CDS:AAS97423|protein_coding|CODING|transcript:AAS97423||1),upstream_gene_variant(MODIFIER||1244||46|CDS:AAS97428|protein_coding|CODING|transcript:AAS97428||1),upstream_gene_variant(MODIFIER||1381||33…	GT:GQ:SDP:DP:RD:AD:FREQ:PVAL:RBQ:ABQ:RDF:RDR:ADF:ADR	1/1:255:113:112:0:112:100%:6.9655E-67:0:37:0:0:50:62
Chromosome	3141907	.	C	A	.	PASS	ADP=115;WT=0;HET=0;HOM=1;NC=0;EFF=missense_variant(MODERATE|MISSENSE|Cgt/Agt|p.Arg1131Ser/c.3391C>A|1139|CDS:AAS97493|protein_coding|CODING|transcript:AAS97493|1|1),upstream_gene_variant(MODIFIER||4990||122|CDS:AAS97491|protein_coding|CODING|transcript:AAS97491||1),upstream_gene_variant(MODIFIER||26||474|CDS:AAS97494|protein_coding|CODING|transcript:AAS97494||1),upstream_gene_variant(MODIFIER||34…	GT:GQ:SDP:DP:RD:AD:FREQ:PVAL:RBQ:ABQ:RDF:RDR:ADF:ADR	1/1:255:115:115:0:115:100%:1.1028E-68:0:37:0:0:59:56
Chromosome	3142197	.	G	A	.	PASS	ADP=78;WT=0;HET=0;HOM=1;NC=0;EFF=missense_variant(MODERATE|MISSENSE|Gat/Aat|p.Asp89Asn/c.265G>A|474|CDS:AAS97494|protein_coding|CODING|transcript:AAS97494|1|1),upstream_gene_variant(MODIFIER||3742||456|CDS:AAS97492|protein_coding|CODING|transcript:AAS97492||1),upstream_gene_variant(MODIFIER||1418||55|CDS:AAS97495|protein_coding|CODING|transcript:AAS97495||1),upstream_gene_variant(MODIFIER||1570||…	GT:GQ:SDP:DP:RD:AD:FREQ:PVAL:RBQ:ABQ:RDF:RDR:ADF:ADR	1/1:255:78:78:0:78:100%:1.7165E-46:0:39:0:0:33:45
Chromosome	3142198	.	A	G	.	PASS	ADP=76;WT=0;HET=0;HOM=1;NC=0;EFF=missense_variant(MODERATE|MISSENSE|gAt/gGt|p.Asp89Gly/c.266A>G|474|CDS:AAS97494|protein_coding|CODING|transcript:AAS97494|1|1),upstream_gene_variant(MODIFIER||3743||456|CDS:AAS97492|protein_coding|CODING|transcript:AAS97492||1),upstream_gene_variant(MODIFIER||1417||55|CDS:AAS97495|protein_coding|CODING|transcript:AAS97495||1),upstream_gene_variant(MODIFIER||1569||…	GT:GQ:SDP:DP:RD:AD:FREQ:PVAL:RBQ:ABQ:RDF:RDR:ADF:ADR	1/1:255:78:76:0:76:100%:2.711E-45:0:38:0:0:31:45
INDELS
##fileformat=VCFv4.1
##source=VarScan2
##INFO=<ID=ADP,Number=1,Type=Integer,Description="Average per-sample depth of bases with Phred score >= 15">
##INFO=<ID=WT,Number=1,Type=Integer,Description="Number of samples called reference (wild-type)">
##INFO=<ID=HET,Number=1,Type=Integer,Description="Number of samples called heterozygous-variant">
##INFO=<ID=HOM,Number=1,Type=Integer,Description="Number of samples called homozygous-variant">
##INFO=<ID=NC,Number=1,Type=Integer,Description="Number of samples not called">
##FILTER=<ID=str10,Description="Less than 10% or more than 90% of variant supporting reads on one strand">
##FILTER=<ID=indelError,Description="Likely artifact due to indel reads at this position">
##FORMAT=<ID=GT,Number=1,Type=String,Description="Genotype">
##FORMAT=<ID=GQ,Number=1,Type=Integer,Description="Genotype Quality">
##FORMAT=<ID=SDP,Number=1,Type=Integer,Description="Raw Read Depth as reported by SAMtools">
##FORMAT=<ID=DP,Number=1,Type=Integer,Description="Quality Read Depth of bases with Phred score >= 15">
##FORMAT=<ID=RD,Number=1,Type=Integer,Description="Depth of reference-supporting bases (reads1)">
##FORMAT=<ID=AD,Number=1,Type=Integer,Description="Depth of variant-supporting bases (reads2)">
##FORMAT=<ID=FREQ,Number=1,Type=String,Description="Variant allele frequency">
##FORMAT=<ID=PVAL,Number=1,Type=String,Description="P-value from Fisher's Exact Test">
##FORMAT=<ID=RBQ,Number=1,Type=Integer,Description="Average quality of reference-supporting bases (qual1)">
##FORMAT=<ID=ABQ,Number=1,Type=Integer,Description="Average quality of variant-supporting bases (qual2)">
##FORMAT=<ID=RDF,Number=1,Type=Integer,Description="Depth of reference-supporting bases on forward strand (reads1plus)">
##FORMAT=<ID=RDR,Number=1,Type=Integer,Description="Depth of reference-supporting bases on reverse strand (reads1minus)">
##FORMAT=<ID=ADF,Number=1,Type=Integer,Description="Depth of variant-supporting bases on forward strand (reads2plus)">
##FORMAT=<ID=ADR,Number=1,Type=Integer,Description="Depth of variant-supporting bases on reverse strand (reads2minus)">
##SnpEffVersion="4.0e (build 2014-09-13), by Pablo Cingolani"
##SnpEffCmd="SnpEff GCA_000195755.1.25 1274_LIB12358_LDI10242_AGTCAA_L001_VARSCAN_OUTPUT_INDEL "
##INFO=<ID=EFF,Number=.,Type=String,Description="Predicted effects for this variant.Format: 'Effect ( Effect_Impact | Functional_Class | Codon_Change | Amino_Acid_Change| Amino_Acid_length | Gene_Name | Transcript_BioType | Gene_Coding | Transcript_ID | Exon_Rank | Genotype_Number [ | ERRORS | WARNINGS ] )' ">
##INFO=<ID=LOF,Number=.,Type=String,Description="Predicted loss of function effects for this variant. Format: 'Gene_Name | Gene_ID | Number_of_transcripts_in_gene | Percent_of_transcripts_affected' ">
##INFO=<ID=NMD,Number=.,Type=String,Description="Predicted nonsense mediated decay effects for this variant. Format: 'Gene_Name | Gene_ID | Number_of_transcripts_in_gene | Percent_of_transcripts_affected' ">
#CHROM	POS	ID	REF	ALT	QUAL	FILTER	INFO	FORMAT	Sample1
Chromosome	42867	.	A	AG	.	PASS	ADP=122;WT=0;HET=0;HOM=1;NC=0;EFF=upstream_gene_variant(MODIFIER||4884||500|CDS:AAS94514|protein_coding|CODING|transcript:AAS94514||1),upstream_gene_variant(MODIFIER||2872||176|CDS:AAS94523|protein_coding|CODING|transcript:AAS94523||1),upstream_gene_variant(MODIFIER||3582||204|CDS:AAS94524|protein_coding|CODING|transcript:AAS94524||1),upstream_gene_variant(MODIFIER||995||57|CDS:AAS94519|protein_c…	GT:GQ:SDP:DP:RD:AD:FREQ:PVAL:RBQ:ABQ:RDF:RDR:ADF:ADR	1/1:255:124:122:6:117:94.35%:9.8984E-64:38:36:3:3:55:62
Chromosome	211389	.	T	TA	.	PASS	ADP=87;WT=0;HET=0;HOM=1;NC=0;EFF=upstream_gene_variant(MODIFIER||37||689|CDS:AAS94654|protein_coding|CODING|transcript:AAS94654||1),upstream_gene_variant(MODIFIER||4030||328|CDS:AAS94650|protein_coding|CODING|transcript:AAS94650||1),upstream_gene_variant(MODIFIER||3107||306|CDS:AAS94651|protein_coding|CODING|transcript:AAS94651||1),upstream_gene_variant(MODIFIER||2128||325|CDS:AAS94652|protein_co…	GT:GQ:SDP:DP:RD:AD:FREQ:PVAL:RBQ:ABQ:RDF:RDR:ADF:ADR	1/1:255:98:87:5:93:94.9%:1.5314E-50:32:33:0:5:43:50
Chromosome	882511	.	GC	G	.	PASS	ADP=104;WT=0;HET=0;HOM=1;NC=0;EFF=upstream_gene_variant(MODIFIER||3445|||DVU_tRNA-Ser-2-1||NON_CODING|transcript:DVU_tRNA-Ser-2||1),upstream_gene_variant(MODIFIER||3200||31|CDS:AAS95273|protein_coding|CODING|transcript:AAS95273||1|WARNING_TRANSCRIPT_NO_START_CODON),upstream_gene_variant(MODIFIER||2433||254|CDS:AAS95274|protein_coding|CODING|transcript:AAS95274||1),upstream_gene_variant(MODIFIER||…	GT:GQ:SDP:DP:RD:AD:FREQ:PVAL:RBQ:ABQ:RDF:RDR:ADF:ADR	1/1:255:108:104:12:96:88.89%:1.8462E-48:34:36:9:3:48:48
Chromosome	1144620	.	G	GC	.	PASS	ADP=95;WT=0;HET=0;HOM=1;NC=0;EFF=upstream_gene_variant(MODIFIER||2420||249|CDS:AAS95518|protein_coding|CODING|transcript:AAS95518||1|WARNING_TRANSCRIPT_NO_START_CODON),upstream_gene_variant(MODIFIER||1782||213|CDS:AAS95519|protein_coding|CODING|transcript:AAS95519||1),upstream_gene_variant(MODIFIER||1186||198|CDS:AAS95520|protein_coding|CODING|transcript:AAS95520||1),upstream_gene_variant(MODIFIE…	GT:GQ:SDP:DP:RD:AD:FREQ:PVAL:RBQ:ABQ:RDF:RDR:ADF:ADR	1/1:255:102:95:8:94:92.16%:2.856E-49:39:34:3:5:40:54
Chromosome	1191166	.	TC	T	.	PASS	ADP=102;WT=0;HET=0;HOM=1;NC=0;EFF=frameshift_variant(HIGH||ctc/|p.Leu324fs/c.972delC|326|CDS:AAS95567|protein_coding|CODING|transcript:AAS95567|1|1),upstream_gene_variant(MODIFIER||56||58|CDS:AAS95568|protein_coding|CODING|transcript:AAS95568||1|WARNING_TRANSCRIPT_NO_START_CODON),upstream_gene_variant(MODIFIER||4692||368|CDS:AAS95571|protein_coding|CODING|transcript:AAS95571||1),downstream_gene_v…	GT:GQ:SDP:DP:RD:AD:FREQ:PVAL:RBQ:ABQ:RDF:RDR:ADF:ADR	1/1:255:104:102:9:95:91.35%:2.6264E-49:34:33:6:3:44:51
Chromosome	1313341	.	G	GC	.	PASS	ADP=119;WT=0;HET=0;HOM=1;NC=0;EFF=upstream_gene_variant(MODIFIER||4116||99|CDS:AAS95696|protein_coding|CODING|transcript:AAS95696||1),upstream_gene_variant(MODIFIER||2328||282|CDS:AAS95702|protein_coding|CODING|transcript:AAS95702||1),upstream_gene_variant(MODIFIER||1867||731|CDS:AAS95697|protein_coding|CODING|transcript:AAS95697||1),upstream_gene_variant(MODIFIER||4127||31|CDS:AAS95704|protein_c…	GT:GQ:SDP:DP:RD:AD:FREQ:PVAL:RBQ:ABQ:RDF:RDR:ADF:ADR	1/1:255:120:119:11:109:90.83%:3.4901E-56:35:36:6:5:45:64
Chromosome	1773344	.	GA	G	.	PASS	ADP=103;WT=0;HET=0;HOM=1;NC=0;EFF=frameshift_variant(HIGH||ttc/|p.Phe76fs/c.227delT|161|CDS:AAS96175|protein_coding|CODING|transcript:AAS96175|1|1),upstream_gene_variant(MODIFIER||593||39|CDS:AAS96176|protein_coding|CODING|transcript:AAS96176||1),upstream_gene_variant(MODIFIER||980||415|CDS:AAS96177|protein_coding|CODING|transcript:AAS96177||1),upstream_gene_variant(MODIFIER||3905||131|CDS:AAS961…	GT:GQ:SDP:DP:RD:AD:FREQ:PVAL:RBQ:ABQ:RDF:RDR:ADF:ADR	1/1:255:107:103:4:102:96.23%:1.6025E-56:45:35:4:0:58:44
Chromosome	1897096	.	C	CT	.	PASS	ADP=141;WT=0;HET=0;HOM=1;NC=0;EFF=upstream_gene_variant(MODIFIER||948||33|CDS:AAS96308|protein_coding|CODING|transcript:AAS96308||1),upstream_gene_variant(MODIFIER||1491||51|CDS:AAS96306|protein_coding|CODING|transcript:AAS96306||1|WARNING_TRANSCRIPT_NO_START_CODON),downstream_gene_variant(MODIFIER||4895||90|CDS:AAS96303|protein_coding|CODING|transcript:AAS96303||1),downstream_gene_variant(MODIFI…	GT:GQ:SDP:DP:RD:AD:FREQ:PVAL:RBQ:ABQ:RDF:RDR:ADF:ADR	1/1:255:144:141:14:128:89.51%:2.1624E-65:33:38:7:7:65:63
Chromosome	2083305	.	A	AC	.	PASS	ADP=131;WT=0;HET=0;HOM=1;NC=0;EFF=upstream_gene_variant(MODIFIER||4554||33|CDS:AAS96473|protein_coding|CODING|transcript:AAS96473||1),upstream_gene_variant(MODIFIER||1088||140|CDS:AAS96477|protein_coding|CODING|transcript:AAS96477||1),upstream_gene_variant(MODIFIER||3051||349|CDS:AAS96479|protein_coding|CODING|transcript:AAS96479||1),upstream_gene_variant(MODIFIER||4240||33|CDS:AAS96480|protein_c…	GT:GQ:SDP:DP:RD:AD:FREQ:PVAL:RBQ:ABQ:RDF:RDR:ADF:ADR	1/1:255:136:131:15:121:88.97%:4.9157E-61:29:34:7:8:72:49
Chromosome	2381876	.	TGAG	T	.	PASS	ADP=132;WT=0;HET=0;HOM=1;NC=0;EFF=stop_lost+disruptive_inframe_deletion(HIGH||tgagcg/tcg|p.Ter275_Ala276del/c.824_826delGAG|321|CDS:AAS96760|protein_coding|CODING|transcript:AAS96760|1|1),upstream_gene_variant(MODIFIER||155||144|CDS:AAS96761|protein_coding|CODING|transcript:AAS96761||1),upstream_gene_variant(MODIFIER||591||211|CDS:AAS96762|protein_coding|CODING|transcript:AAS96762||1),upstream_ge…	GT:GQ:SDP:DP:RD:AD:FREQ:PVAL:RBQ:ABQ:RDF:RDR:ADF:ADR	1/1:255:133:132:14:119:89.47%:2.2987E-60:34:37:6:8:66:53
Chromosome	2497258	.	AGCACGTTGCGCAATTCAC	A	.	PASS	ADP=64;WT=0;HET=1;HOM=0;NC=0;EFF=disruptive_inframe_deletion(MODERATE||cgtgaattgcgcaacgtgctt/ctt|p.Arg361_Leu367del/c.1082_1099delGTGAATTGCGCAACGTGC|463|CDS:AAS96867|protein_coding|CODING|transcript:AAS96867|1|1|WARNING_TRANSCRIPT_NO_START_CODON),upstream_gene_variant(MODIFIER||3386||47|CDS:AAS96864|protein_coding|CODING|transcript:AAS96864||1),upstream_gene_variant(MODIFIER||1188||127|CDS:AAS968…	GT:GQ:SDP:DP:RD:AD:FREQ:PVAL:RBQ:ABQ:RDF:RDR:ADF:ADR	0/1:149:64:64:26:38:59.38%:1.2122E-15:36:23:13:13:28:10
Chromosome	2982788	.	G	GCC	.	PASS	ADP=88;WT=0;HET=0;HOM=1;NC=0;EFF=upstream_gene_variant(MODIFIER||138||397|CDS:AAS97357|protein_coding|CODING|transcript:AAS97357||1),upstream_gene_variant(MODIFIER||1438||279|CDS:AAS97358|protein_coding|CODING|transcript:AAS97358||1),upstream_gene_variant(MODIFIER||2528||322|CDS:AAS97359|protein_coding|CODING|transcript:AAS97359||1|WARNING_TRANSCRIPT_NO_START_CODON),downstream_gene_variant(MODIFI…	GT:GQ:SDP:DP:RD:AD:FREQ:PVAL:RBQ:ABQ:RDF:RDR:ADF:ADR	1/1:255:93:88:11:82:88.17%:3.8924E-41:35:35:4:7:44:38
Chromosome	3056212	.	A	AG	.	PASS	ADP=123;WT=0;HET=0;HOM=1;NC=0;EFF=upstream_gene_variant(MODIFIER||559||570|CDS:AAS97422|protein_coding|CODING|transcript:AAS97422||1),upstream_gene_variant(MODIFIER||3397||689|CDS:AAS97419|protein_coding|CODING|transcript:AAS97419||1),upstream_gene_variant(MODIFIER||3894||520|CDS:AAS97424|protein_coding|CODING|transcript:AAS97424||1),downstream_gene_variant(MODIFIER||2531||345|CDS:AAS97423|protei…	GT:GQ:SDP:DP:RD:AD:FREQ:PVAL:RBQ:ABQ:RDF:RDR:ADF:ADR	1/1:255:123:123:11:112:91.06%:7.1529E-58:26:35:1:10:65:47
Chromosome	3066926	.	C	CACG	.	PASS	ADP=104;WT=0;HET=0;HOM=1;NC=0;EFF=upstream_gene_variant(MODIFIER||31||474|CDS:AAS97431|protein_coding|CODING|transcript:AAS97431||1),upstream_gene_variant(MODIFIER||1459||115|CDS:AAS97432|protein_coding|CODING|transcript:AAS97432||1),upstream_gene_variant(MODIFIER||1803||577|CDS:AAS97433|protein_coding|CODING|transcript:AAS97433||1),upstream_gene_variant(MODIFIER||2840||47|CDS:AAS97426|protein_co…	GT:GQ:SDP:DP:RD:AD:FREQ:PVAL:RBQ:ABQ:RDF:RDR:ADF:ADR	1/1:255:105:104:14:88:84.62%:2.822E-43:31:25:7:7:52:36
Chromosome	3140594	.	G	GGA	.	PASS	ADP=114;WT=0;HET=0;HOM=1;NC=0;EFF=frameshift_variant(HIGH||tgg/tgGAg|p.Trp693_Ile694fs/c.2079_2080insGA|1139|CDS:AAS97493|protein_coding|CODING|transcript:AAS97493|1|1),upstream_gene_variant(MODIFIER||4082||485|CDS:AAS97490|protein_coding|CODING|transcript:AAS97490||1),upstream_gene_variant(MODIFIER||3678||122|CDS:AAS97491|protein_coding|CODING|transcript:AAS97491||1),upstream_gene_variant(MODIFI…	GT:GQ:SDP:DP:RD:AD:FREQ:PVAL:RBQ:ABQ:RDF:RDR:ADF:ADR	1/1:255:115:114:16:98:85.22%:5.337E-48:28:25:7:9:55:43
Chromosome	3254670	.	G	GC	.	PASS	ADP=33;WT=0;HET=1;HOM=0;NC=0;EFF=upstream_gene_variant(MODIFIER||231||589|CDS:AAS97578|protein_coding|CODING|transcript:AAS97578||1),upstream_gene_variant(MODIFIER||4464|||gene:DVU_23SE||NON_CODING|transcript:DVU_23SE||1),upstream_gene_variant(MODIFIER||4236|||DVU_tRNA-Ala-8-1||NON_CODING|transcript:DVU_tRNA-Ala-8||1),upstream_gene_variant(MODIFIER||4137|||DVU_tRNA-Ile-5-1||NON_CODING|transcript:…	GT:GQ:SDP:DP:RD:AD:FREQ:PVAL:RBQ:ABQ:RDF:RDR:ADF:ADR	0/1:47:35:33:13:13:39.39%:1.6379E-5:26:30:4:9:0:13
Chromosome	3455727	.	C	CT	.	PASS	ADP=67;WT=0;HET=0;HOM=1;NC=0;EFF=upstream_gene_variant(MODIFIER||4876||207|CDS:AAS97742|protein_coding|CODING|transcript:AAS97742||1),upstream_gene_variant(MODIFIER||4500||130|CDS:AAS97743|protein_coding|CODING|transcript:AAS97743||1),upstream_gene_variant(MODIFIER||762||166|CDS:AAS97750|protein_coding|CODING|transcript:AAS97750||1),upstream_gene_variant(MODIFIER||3832||222|CDS:AAS97744|protein_c…	GT:GQ:SDP:DP:RD:AD:FREQ:PVAL:RBQ:ABQ:RDF:RDR:ADF:ADR	1/1:255:67:67:10:57:85.07%:7.3216E-28:33:36:1:9:23:34
Chromosome	3457155	.	G	GCGC	.	PASS	ADP=124;WT=0;HET=0;HOM=1;NC=0;EFF=upstream_gene_variant(MODIFIER||4821||62|CDS:AAS97746|protein_coding|CODING|transcript:AAS97746||1),upstream_gene_variant(MODIFIER||4640||32|CDS:AAS97747|protein_coding|CODING|transcript:AAS97747||1),upstream_gene_variant(MODIFIER||3083||518|CDS:AAS97748|protein_coding|CODING|transcript:AAS97748||1),upstream_gene_variant(MODIFIER||1985||77|CDS:AAS97752|protein_co…	GT:GQ:SDP:DP:RD:AD:FREQ:PVAL:RBQ:ABQ:RDF:RDR:ADF:ADR	1/1:255:129:124:11:117:90.7%:1.0829E-60:21:17:7:4:62:55
FLAGSTAT
3103573 + 0 in total (QC-passed reads + QC-failed reads)
0 + 0 secondary
0 + 0 supplimentary
0 + 0 duplicates
2948012 + 0 mapped (94.99%:-nan%)
2948012 + 0 paired in sequencing
1479967 + 0 read1
1468045 + 0 read2
2884200 + 0 properly paired (97.84%:-nan%)
2928705 + 0 with itself and mate mapped
19307 + 0 singletons (0.65%:-nan%)
4909 + 0 with mate mapped to a different chr
4764 + 0 with mate mapped to a different chr (mapQ>=5)

## Sheet: DvH-s3
SNPs
##fileformat=VCFv4.1
##source=VarScan2
##INFO=<ID=ADP,Number=1,Type=Integer,Description="Average per-sample depth of bases with Phred score >= 15">
##INFO=<ID=WT,Number=1,Type=Integer,Description="Number of samples called reference (wild-type)">
##INFO=<ID=HET,Number=1,Type=Integer,Description="Number of samples called heterozygous-variant">
##INFO=<ID=HOM,Number=1,Type=Integer,Description="Number of samples called homozygous-variant">
##INFO=<ID=NC,Number=1,Type=Integer,Description="Number of samples not called">
##FILTER=<ID=str10,Description="Less than 10% or more than 90% of variant supporting reads on one strand">
##FILTER=<ID=indelError,Description="Likely artifact due to indel reads at this position">
##FORMAT=<ID=GT,Number=1,Type=String,Description="Genotype">
##FORMAT=<ID=GQ,Number=1,Type=Integer,Description="Genotype Quality">
##FORMAT=<ID=SDP,Number=1,Type=Integer,Description="Raw Read Depth as reported by SAMtools">
##FORMAT=<ID=DP,Number=1,Type=Integer,Description="Quality Read Depth of bases with Phred score >= 15">
##FORMAT=<ID=RD,Number=1,Type=Integer,Description="Depth of reference-supporting bases (reads1)">
##FORMAT=<ID=AD,Number=1,Type=Integer,Description="Depth of variant-supporting bases (reads2)">
##FORMAT=<ID=FREQ,Number=1,Type=String,Description="Variant allele frequency">
##FORMAT=<ID=PVAL,Number=1,Type=String,Description="P-value from Fisher's Exact Test">
##FORMAT=<ID=RBQ,Number=1,Type=Integer,Description="Average quality of reference-supporting bases (qual1)">
##FORMAT=<ID=ABQ,Number=1,Type=Integer,Description="Average quality of variant-supporting bases (qual2)">
##FORMAT=<ID=RDF,Number=1,Type=Integer,Description="Depth of reference-supporting bases on forward strand (reads1plus)">
##FORMAT=<ID=RDR,Number=1,Type=Integer,Description="Depth of reference-supporting bases on reverse strand (reads1minus)">
##FORMAT=<ID=ADF,Number=1,Type=Integer,Description="Depth of variant-supporting bases on forward strand (reads2plus)">
##FORMAT=<ID=ADR,Number=1,Type=Integer,Description="Depth of variant-supporting bases on reverse strand (reads2minus)">
##SnpEffVersion="4.0e (build 2014-09-13), by Pablo Cingolani"
##SnpEffCmd="SnpEff GCA_000195755.1.25 1274_LIB12359_LDI10243_AGTTCC_L001_VARSCAN_OUTPUT "
##INFO=<ID=EFF,Number=.,Type=String,Description="Predicted effects for this variant.Format: 'Effect ( Effect_Impact | Functional_Class | Codon_Change | Amino_Acid_Change| Amino_Acid_length | Gene_Name | Transcript_BioType | Gene_Coding | Transcript_ID | Exon_Rank | Genotype_Number [ | ERRORS | WARNINGS ] )' ">
##INFO=<ID=LOF,Number=.,Type=String,Description="Predicted loss of function effects for this variant. Format: 'Gene_Name | Gene_ID | Number_of_transcripts_in_gene | Percent_of_transcripts_affected' ">
##INFO=<ID=NMD,Number=.,Type=String,Description="Predicted nonsense mediated decay effects for this variant. Format: 'Gene_Name | Gene_ID | Number_of_transcripts_in_gene | Percent_of_transcripts_affected' ">
#CHROM	POS	ID	REF	ALT	QUAL	FILTER	INFO	FORMAT	Sample1
pDV	49089	.	G	C	.	PASS	ADP=13;WT=0;HET=0;HOM=1;NC=0;EFF=upstream_gene_variant(MODIFIER||5||439|CDS:AAS94409|protein_coding|CODING|transcript:AAS94409||1|WARNING_TRANSCRIPT_NO_START_CODON),upstream_gene_variant(MODIFIER||1501||440|CDS:AAS94408|protein_coding|CODING|transcript:AAS94408||1),upstream_gene_variant(MODIFIER||2876||283|CDS:AAS94407|protein_coding|CODING|transcript:AAS94407||1),upstream_gene_variant(MODIFIER||…	GT:GQ:SDP:DP:RD:AD:FREQ:PVAL:RBQ:ABQ:RDF:RDR:ADF:ADR	1/1:70:13:13:0:13:100%:9.6148E-8:0:35:0:0:7:6
Chromosome	860245	.	G	A	.	PASS	ADP=86;WT=0;HET=0;HOM=1;NC=0;EFF=synonymous_variant(LOW|SILENT|Ctg/Ttg|p.Leu153Leu/c.457C>T|292|CDS:AAS95249|protein_coding|CODING|transcript:AAS95249|1|1|WARNING_TRANSCRIPT_NO_START_CODON),upstream_gene_variant(MODIFIER||3317||454|CDS:AAS95245|protein_coding|CODING|transcript:AAS95245||1),upstream_gene_variant(MODIFIER||1843||356|CDS:AAS95251|protein_coding|CODING|transcript:AAS95251||1),upstrea…	GT:GQ:SDP:DP:RD:AD:FREQ:PVAL:RBQ:ABQ:RDF:RDR:ADF:ADR	1/1:255:86:86:0:86:100%:2.7498E-51:0:37:0:0:46:40
Chromosome	1073326	.	C	T	.	PASS	ADP=126;WT=0;HET=0;HOM=1;NC=0;EFF=upstream_gene_variant(MODIFIER||216||284|CDS:AAS95458|protein_coding|CODING|transcript:AAS95458||1),upstream_gene_variant(MODIFIER||1255||354|CDS:AAS95459|protein_coding|CODING|transcript:AAS95459||1),upstream_gene_variant(MODIFIER||2498||210|CDS:AAS95460|protein_coding|CODING|transcript:AAS95460||1),upstream_gene_variant(MODIFIER||3134||854|CDS:AAS95461|protein_…	GT:GQ:SDP:DP:RD:AD:FREQ:PVAL:RBQ:ABQ:RDF:RDR:ADF:ADR	1/1:255:126:126:0:126:100%:2.7519E-75:0:39:0:0:66:60
Chromosome	1163420	.	C	T	.	PASS	ADP=82;WT=0;HET=1;HOM=0;NC=0;EFF=missense_variant(MODERATE|MISSENSE|Gcc/Acc|p.Ala200Thr/c.598G>A|256|CDS:AAS95542|protein_coding|CODING|transcript:AAS95542|1|1),upstream_gene_variant(MODIFIER||4479||256|CDS:AAS95537|protein_coding|CODING|transcript:AAS95537||1),upstream_gene_variant(MODIFIER||741||479|CDS:AAS95543|protein_coding|CODING|transcript:AAS95543||1|WARNING_TRANSCRIPT_NO_START_CODON),ups…	GT:GQ:SDP:DP:RD:AD:FREQ:PVAL:RBQ:ABQ:RDF:RDR:ADF:ADR	0/1:55:84:82:65:17:20.73%:3.0285E-6:33:16:51:14:0:17
Chromosome	1363430	.	C	A	.	PASS	ADP=62;WT=0;HET=0;HOM=1;NC=0;EFF=missense_variant(MODERATE|MISSENSE|aGa/aTa|p.Arg214Ile/c.641G>T|573|CDS:AAS95750|protein_coding|CODING|transcript:AAS95750|1|1|WARNING_TRANSCRIPT_NO_START_CODON),upstream_gene_variant(MODIFIER||4908||227|CDS:AAS95745|protein_coding|CODING|transcript:AAS95745||1),upstream_gene_variant(MODIFIER||4498||137|CDS:AAS95746|protein_coding|CODING|transcript:AAS95746||1),up…	GT:GQ:SDP:DP:RD:AD:FREQ:PVAL:RBQ:ABQ:RDF:RDR:ADF:ADR	1/1:255:63:62:0:62:100%:6.5755E-37:0:35:0:0:13:49
Chromosome	1773256	.	G	C	.	PASS	ADP=82;WT=0;HET=0;HOM=1;NC=0;EFF=missense_variant(MODERATE|MISSENSE|Cag/Gag|p.Gln106Glu/c.316C>G|161|CDS:AAS96175|protein_coding|CODING|transcript:AAS96175|1|1),upstream_gene_variant(MODIFIER||682||39|CDS:AAS96176|protein_coding|CODING|transcript:AAS96176||1),upstream_gene_variant(MODIFIER||1069||415|CDS:AAS96177|protein_coding|CODING|transcript:AAS96177||1),upstream_gene_variant(MODIFIER||3816||…	GT:GQ:SDP:DP:RD:AD:FREQ:PVAL:RBQ:ABQ:RDF:RDR:ADF:ADR	1/1:255:83:82:0:82:100%:6.8742E-49:0:39:0:0:45:37
Chromosome	1913197	.	T	G	.	PASS	ADP=80;WT=0;HET=0;HOM=1;NC=0;EFF=missense_variant(MODERATE|MISSENSE|Atg/Ctg|p.Met102Leu/c.304A>C|318|CDS:AAS96318|protein_coding|CODING|transcript:AAS96318|1|1|WARNING_TRANSCRIPT_NO_START_CODON),upstream_gene_variant(MODIFIER||4187||260|CDS:AAS96313|protein_coding|CODING|transcript:AAS96313||1|WARNING_TRANSCRIPT_NO_START_CODON),upstream_gene_variant(MODIFIER||3322||307|CDS:AAS96314|protein_coding…	GT:GQ:SDP:DP:RD:AD:FREQ:PVAL:RBQ:ABQ:RDF:RDR:ADF:ADR	1/1:255:81:80:0:80:100%:1.0864E-47:0:38:0:0:51:29
Chromosome	2082589	.	G	A	.	PASS	ADP=68;WT=0;HET=1;HOM=0;NC=0;EFF=upstream_gene_variant(MODIFIER||3837||33|CDS:AAS96473|protein_coding|CODING|transcript:AAS96473||1),upstream_gene_variant(MODIFIER||1805||140|CDS:AAS96477|protein_coding|CODING|transcript:AAS96477||1),upstream_gene_variant(MODIFIER||3768||349|CDS:AAS96479|protein_coding|CODING|transcript:AAS96479||1),upstream_gene_variant(MODIFIER||4957||33|CDS:AAS96480|protein_co…	GT:GQ:SDP:DP:RD:AD:FREQ:PVAL:RBQ:ABQ:RDF:RDR:ADF:ADR	0/1:52:68:68:52:16:23.53%:5.6213E-6:37:33:1:51:16:0
Chromosome	2385452	.	G	A	.	PASS	ADP=107;WT=0;HET=0;HOM=1;NC=0;EFF=missense_variant(MODERATE|MISSENSE|Ggc/Agc|p.Gly115Ser/c.343G>A|173|CDS:AAS96766|protein_coding|CODING|transcript:AAS96766|1|1),upstream_gene_variant(MODIFIER||4720||248|CDS:AAS96769|protein_coding|CODING|transcript:AAS96769||1),downstream_gene_variant(MODIFIER||376||359|CDS:AAS96767|protein_coding|CODING|transcript:AAS96767||1),downstream_gene_variant(MODIFIER||…	GT:GQ:SDP:DP:RD:AD:FREQ:PVAL:RBQ:ABQ:RDF:RDR:ADF:ADR	1/1:255:108:107:0:107:100%:6.972E-64:0:39:0:0:56:51
Chromosome	2497276	.	C	A	.	PASS	ADP=40;WT=0;HET=1;HOM=0;NC=0;EFF=missense_variant(MODERATE|MISSENSE|cGt/cTt|p.Arg361Leu/c.1082G>T|463|CDS:AAS96867|protein_coding|CODING|transcript:AAS96867|1|1|WARNING_TRANSCRIPT_NO_START_CODON),upstream_gene_variant(MODIFIER||3403||47|CDS:AAS96864|protein_coding|CODING|transcript:AAS96864||1),upstream_gene_variant(MODIFIER||1205||127|CDS:AAS96866|protein_coding|CODING|transcript:AAS96866||1|WAR…	GT:GQ:SDP:DP:RD:AD:FREQ:PVAL:RBQ:ABQ:RDF:RDR:ADF:ADR	0/1:70:41:40:19:19:50%:9.2415E-8:43:31:13:6:11:8
Chromosome	2696674	.	C	T	.	PASS	ADP=82;WT=0;HET=1;HOM=0;NC=0;EFF=upstream_gene_variant(MODIFIER||3889|||gene:DVU_5SD||NON_CODING|transcript:DVU_5SD||1),upstream_gene_variant(MODIFIER||1670||209|CDS:AAS97051|protein_coding|CODING|transcript:AAS97051||1),upstream_gene_variant(MODIFIER||2340||1373|CDS:AAS97052|protein_coding|CODING|transcript:AAS97052||1),upstream_gene_variant(MODIFIER||861|||gene:DVU_23SD||NON_CODING|transcript:D…	GT:GQ:SDP:DP:RD:AD:FREQ:PVAL:RBQ:ABQ:RDF:RDR:ADF:ADR	0/1:73:84:82:60:22:26.83%:4.6843E-8:37:42:16:44:8:14
Chromosome	2991685	.	G	T	.	PASS	ADP=101;WT=0;HET=0;HOM=1;NC=0;EFF=missense_variant(MODERATE|MISSENSE|cGc/cTc|p.Arg335Leu/c.1004G>T|349|CDS:AAS97366|protein_coding|CODING|transcript:AAS97366|1|1),upstream_gene_variant(MODIFIER||74||100|CDS:AAS97367|protein_coding|CODING|transcript:AAS97367||1),upstream_gene_variant(MODIFIER||358||1076|CDS:AAS97368|protein_coding|CODING|transcript:AAS97368||1),upstream_gene_variant(MODIFIER||4391…	GT:GQ:SDP:DP:RD:AD:FREQ:PVAL:RBQ:ABQ:RDF:RDR:ADF:ADR	1/1:255:101:101:0:101:100%:2.7747E-60:0:37:0:0:62:39
Chromosome	3064064	.	C	G	.	PASS	ADP=80;WT=0;HET=0;HOM=1;NC=0;EFF=synonymous_variant(LOW|SILENT|gcG/gcC|p.Ala8Ala/c.24G>C|47|CDS:AAS97426|protein_coding|CODING|transcript:AAS97426|1|1),upstream_gene_variant(MODIFIER||4283||345|CDS:AAS97423|protein_coding|CODING|transcript:AAS97423||1),upstream_gene_variant(MODIFIER||1245||46|CDS:AAS97428|protein_coding|CODING|transcript:AAS97428||1),upstream_gene_variant(MODIFIER||1382||332|CDS:…	GT:GQ:SDP:DP:RD:AD:FREQ:PVAL:RBQ:ABQ:RDF:RDR:ADF:ADR	1/1:255:84:80:0:80:100%:1.0864E-47:0:36:0:0:43:37
Chromosome	3064065	.	G	C	.	PASS	ADP=81;WT=0;HET=0;HOM=1;NC=0;EFF=missense_variant(MODERATE|MISSENSE|gCg/gGg|p.Ala8Gly/c.23C>G|47|CDS:AAS97426|protein_coding|CODING|transcript:AAS97426|1|1),upstream_gene_variant(MODIFIER||4284||345|CDS:AAS97423|protein_coding|CODING|transcript:AAS97423||1),upstream_gene_variant(MODIFIER||1244||46|CDS:AAS97428|protein_coding|CODING|transcript:AAS97428||1),upstream_gene_variant(MODIFIER||1381||332…	GT:GQ:SDP:DP:RD:AD:FREQ:PVAL:RBQ:ABQ:RDF:RDR:ADF:ADR	1/1:255:84:81:0:81:100%:2.7329E-48:0:36:0:0:43:38
Chromosome	3094484	.	G	A	.	PASS	ADP=79;WT=0;HET=1;HOM=0;NC=0;EFF=synonymous_variant(LOW|SILENT|Ctg/Ttg|p.Leu37Leu/c.109C>T|99|CDS:AAS97458|protein_coding|CODING|transcript:AAS97458|1|1),upstream_gene_variant(MODIFIER||1018||381|CDS:AAS97460|protein_coding|CODING|transcript:AAS97460||1),upstream_gene_variant(MODIFIER||2193||650|CDS:AAS97461|protein_coding|CODING|transcript:AAS97461||1),upstream_gene_variant(MODIFIER||4305||363|C…	GT:GQ:SDP:DP:RD:AD:FREQ:PVAL:RBQ:ABQ:RDF:RDR:ADF:ADR	0/1:51:79:79:63:16:20.25%:6.5626E-6:33:18:40:23:0:16
Chromosome	3141907	.	C	A	.	PASS	ADP=93;WT=0;HET=0;HOM=1;NC=0;EFF=missense_variant(MODERATE|MISSENSE|Cgt/Agt|p.Arg1131Ser/c.3391C>A|1139|CDS:AAS97493|protein_coding|CODING|transcript:AAS97493|1|1),upstream_gene_variant(MODIFIER||4990||122|CDS:AAS97491|protein_coding|CODING|transcript:AAS97491||1),upstream_gene_variant(MODIFIER||26||474|CDS:AAS97494|protein_coding|CODING|transcript:AAS97494||1),upstream_gene_variant(MODIFIER||345…	GT:GQ:SDP:DP:RD:AD:FREQ:PVAL:RBQ:ABQ:RDF:RDR:ADF:ADR	1/1:255:93:93:0:93:100%:1.7451E-55:0:39:0:0:56:37
Chromosome	3142197	.	G	A	.	PASS	ADP=96;WT=0;HET=0;HOM=1;NC=0;EFF=missense_variant(MODERATE|MISSENSE|Gat/Aat|p.Asp89Asn/c.265G>A|474|CDS:AAS97494|protein_coding|CODING|transcript:AAS97494|1|1),upstream_gene_variant(MODIFIER||3742||456|CDS:AAS97492|protein_coding|CODING|transcript:AAS97492||1),upstream_gene_variant(MODIFIER||1418||55|CDS:AAS97495|protein_coding|CODING|transcript:AAS97495||1),upstream_gene_variant(MODIFIER||1570||…	GT:GQ:SDP:DP:RD:AD:FREQ:PVAL:RBQ:ABQ:RDF:RDR:ADF:ADR	1/1:255:99:96:0:96:100%:2.7702E-57:0:38:0:0:48:48
Chromosome	3142198	.	A	G	.	PASS	ADP=98;WT=0;HET=0;HOM=1;NC=0;EFF=missense_variant(MODERATE|MISSENSE|gAt/gGt|p.Asp89Gly/c.266A>G|474|CDS:AAS97494|protein_coding|CODING|transcript:AAS97494|1|1),upstream_gene_variant(MODIFIER||3743||456|CDS:AAS97492|protein_coding|CODING|transcript:AAS97492||1),upstream_gene_variant(MODIFIER||1417||55|CDS:AAS97495|protein_coding|CODING|transcript:AAS97495||1),upstream_gene_variant(MODIFIER||1569||…	GT:GQ:SDP:DP:RD:AD:FREQ:PVAL:RBQ:ABQ:RDF:RDR:ADF:ADR	1/1:255:100:98:0:98:100%:1.7493E-58:0:38:0:0:51:47
INDELS
##fileformat=VCFv4.1
##source=VarScan2
##INFO=<ID=ADP,Number=1,Type=Integer,Description="Average per-sample depth of bases with Phred score >= 15">
##INFO=<ID=WT,Number=1,Type=Integer,Description="Number of samples called reference (wild-type)">
##INFO=<ID=HET,Number=1,Type=Integer,Description="Number of samples called heterozygous-variant">
##INFO=<ID=HOM,Number=1,Type=Integer,Description="Number of samples called homozygous-variant">
##INFO=<ID=NC,Number=1,Type=Integer,Description="Number of samples not called">
##FILTER=<ID=str10,Description="Less than 10% or more than 90% of variant supporting reads on one strand">
##FILTER=<ID=indelError,Description="Likely artifact due to indel reads at this position">
##FORMAT=<ID=GT,Number=1,Type=String,Description="Genotype">
##FORMAT=<ID=GQ,Number=1,Type=Integer,Description="Genotype Quality">
##FORMAT=<ID=SDP,Number=1,Type=Integer,Description="Raw Read Depth as reported by SAMtools">
##FORMAT=<ID=DP,Number=1,Type=Integer,Description="Quality Read Depth of bases with Phred score >= 15">
##FORMAT=<ID=RD,Number=1,Type=Integer,Description="Depth of reference-supporting bases (reads1)">
##FORMAT=<ID=AD,Number=1,Type=Integer,Description="Depth of variant-supporting bases (reads2)">
##FORMAT=<ID=FREQ,Number=1,Type=String,Description="Variant allele frequency">
##FORMAT=<ID=PVAL,Number=1,Type=String,Description="P-value from Fisher's Exact Test">
##FORMAT=<ID=RBQ,Number=1,Type=Integer,Description="Average quality of reference-supporting bases (qual1)">
##FORMAT=<ID=ABQ,Number=1,Type=Integer,Description="Average quality of variant-supporting bases (qual2)">
##FORMAT=<ID=RDF,Number=1,Type=Integer,Description="Depth of reference-supporting bases on forward strand (reads1plus)">
##FORMAT=<ID=RDR,Number=1,Type=Integer,Description="Depth of reference-supporting bases on reverse strand (reads1minus)">
##FORMAT=<ID=ADF,Number=1,Type=Integer,Description="Depth of variant-supporting bases on forward strand (reads2plus)">
##FORMAT=<ID=ADR,Number=1,Type=Integer,Description="Depth of variant-supporting bases on reverse strand (reads2minus)">
##SnpEffVersion="4.0e (build 2014-09-13), by Pablo Cingolani"
##SnpEffCmd="SnpEff GCA_000195755.1.25 1274_LIB12359_LDI10243_AGTTCC_L001_VARSCAN_OUTPUT_INDEL "
##INFO=<ID=EFF,Number=.,Type=String,Description="Predicted effects for this variant.Format: 'Effect ( Effect_Impact | Functional_Class | Codon_Change | Amino_Acid_Change| Amino_Acid_length | Gene_Name | Transcript_BioType | Gene_Coding | Transcript_ID | Exon_Rank | Genotype_Number [ | ERRORS | WARNINGS ] )' ">
##INFO=<ID=LOF,Number=.,Type=String,Description="Predicted loss of function effects for this variant. Format: 'Gene_Name | Gene_ID | Number_of_transcripts_in_gene | Percent_of_transcripts_affected' ">
##INFO=<ID=NMD,Number=.,Type=String,Description="Predicted nonsense mediated decay effects for this variant. Format: 'Gene_Name | Gene_ID | Number_of_transcripts_in_gene | Percent_of_transcripts_affected' ">
#CHROM	POS	ID	REF	ALT	QUAL	FILTER	INFO	FORMAT	Sample1
pDV	30836	.	G	GA	.	PASS	ADP=10;WT=0;HET=0;HOM=1;NC=0;EFF=frameshift_variant(HIGH||agt/agtT|p.Ser135_Pro136fs/c.405_406insT|153|CDS:AAS94425|protein_coding|CODING|transcript:AAS94425|1|1),upstream_gene_variant(MODIFIER||430||37|CDS:AAS94424|protein_coding|CODING|transcript:AAS94424||1),upstream_gene_variant(MODIFIER||750||136|CDS:AAS94422|protein_coding|CODING|transcript:AAS94422||1),upstream_gene_variant(MODIFIER||3144|…	GT:GQ:SDP:DP:RD:AD:FREQ:PVAL:RBQ:ABQ:RDF:RDR:ADF:ADR	1/1:52:10:10:0:10:100%:5.4125E-6:0:35:0:0:5:5
Chromosome	42867	.	A	AG	.	PASS	ADP=99;WT=0;HET=0;HOM=1;NC=0;EFF=upstream_gene_variant(MODIFIER||4884||500|CDS:AAS94514|protein_coding|CODING|transcript:AAS94514||1),upstream_gene_variant(MODIFIER||2872||176|CDS:AAS94523|protein_coding|CODING|transcript:AAS94523||1),upstream_gene_variant(MODIFIER||3582||204|CDS:AAS94524|protein_coding|CODING|transcript:AAS94524||1),upstream_gene_variant(MODIFIER||995||57|CDS:AAS94519|protein_co…	GT:GQ:SDP:DP:RD:AD:FREQ:PVAL:RBQ:ABQ:RDF:RDR:ADF:ADR	1/1:255:101:99:4:97:96.04%:1.3264E-53:56:36:3:1:60:37
Chromosome	211389	.	T	TA	.	PASS	ADP=97;WT=0;HET=0;HOM=1;NC=0;EFF=upstream_gene_variant(MODIFIER||37||689|CDS:AAS94654|protein_coding|CODING|transcript:AAS94654||1),upstream_gene_variant(MODIFIER||4030||328|CDS:AAS94650|protein_coding|CODING|transcript:AAS94650||1),upstream_gene_variant(MODIFIER||3107||306|CDS:AAS94651|protein_coding|CODING|transcript:AAS94651||1),upstream_gene_variant(MODIFIER||2128||325|CDS:AAS94652|protein_co…	GT:GQ:SDP:DP:RD:AD:FREQ:PVAL:RBQ:ABQ:RDF:RDR:ADF:ADR	1/1:255:106:97:8:97:92.38%:5.6548E-51:27:34:0:8:47:50
Chromosome	882511	.	GC	G	.	PASS	ADP=116;WT=0;HET=0;HOM=1;NC=0;EFF=upstream_gene_variant(MODIFIER||3445|||DVU_tRNA-Ser-2-1||NON_CODING|transcript:DVU_tRNA-Ser-2||1),upstream_gene_variant(MODIFIER||3200||31|CDS:AAS95273|protein_coding|CODING|transcript:AAS95273||1|WARNING_TRANSCRIPT_NO_START_CODON),upstream_gene_variant(MODIFIER||2433||254|CDS:AAS95274|protein_coding|CODING|transcript:AAS95274||1),upstream_gene_variant(MODIFIER||…	GT:GQ:SDP:DP:RD:AD:FREQ:PVAL:RBQ:ABQ:RDF:RDR:ADF:ADR	1/1:255:120:116:13:106:89.08%:1.4116E-53:39:37:7:6:57:49
Chromosome	1144620	.	G	GC	.	PASS	ADP=86;WT=0;HET=0;HOM=1;NC=0;EFF=upstream_gene_variant(MODIFIER||2420||249|CDS:AAS95518|protein_coding|CODING|transcript:AAS95518||1|WARNING_TRANSCRIPT_NO_START_CODON),upstream_gene_variant(MODIFIER||1782||213|CDS:AAS95519|protein_coding|CODING|transcript:AAS95519||1),upstream_gene_variant(MODIFIER||1186||198|CDS:AAS95520|protein_coding|CODING|transcript:AAS95520||1),upstream_gene_variant(MODIFIE…	GT:GQ:SDP:DP:RD:AD:FREQ:PVAL:RBQ:ABQ:RDF:RDR:ADF:ADR	1/1:255:88:86:3:84:95.45%:8.1228E-47:53:37:2:1:53:31
Chromosome	1191166	.	TC	T	.	PASS	ADP=81;WT=0;HET=0;HOM=1;NC=0;EFF=frameshift_variant(HIGH||ctc/|p.Leu324fs/c.972delC|326|CDS:AAS95567|protein_coding|CODING|transcript:AAS95567|1|1),upstream_gene_variant(MODIFIER||56||58|CDS:AAS95568|protein_coding|CODING|transcript:AAS95568||1|WARNING_TRANSCRIPT_NO_START_CODON),upstream_gene_variant(MODIFIER||4692||368|CDS:AAS95571|protein_coding|CODING|transcript:AAS95571||1),downstream_gene_va…	GT:GQ:SDP:DP:RD:AD:FREQ:PVAL:RBQ:ABQ:RDF:RDR:ADF:ADR	1/1:255:81:81:4:77:95.06%:5.5336E-42:35:34:1:3:31:46
Chromosome	1313341	.	G	GC	.	PASS	ADP=103;WT=0;HET=0;HOM=1;NC=0;EFF=upstream_gene_variant(MODIFIER||4116||99|CDS:AAS95696|protein_coding|CODING|transcript:AAS95696||1),upstream_gene_variant(MODIFIER||2328||282|CDS:AAS95702|protein_coding|CODING|transcript:AAS95702||1),upstream_gene_variant(MODIFIER||1867||731|CDS:AAS95697|protein_coding|CODING|transcript:AAS95697||1),upstream_gene_variant(MODIFIER||4127||31|CDS:AAS95704|protein_c…	GT:GQ:SDP:DP:RD:AD:FREQ:PVAL:RBQ:ABQ:RDF:RDR:ADF:ADR	1/1:255:105:103:10:93:88.57%:1.0873E-47:44:37:6:4:51:42
Chromosome	1773344	.	GA	G	.	PASS	ADP=71;WT=0;HET=0;HOM=1;NC=0;EFF=frameshift_variant(HIGH||ttc/|p.Phe76fs/c.227delT|161|CDS:AAS96175|protein_coding|CODING|transcript:AAS96175|1|1),upstream_gene_variant(MODIFIER||593||39|CDS:AAS96176|protein_coding|CODING|transcript:AAS96176||1),upstream_gene_variant(MODIFIER||980||415|CDS:AAS96177|protein_coding|CODING|transcript:AAS96177||1),upstream_gene_variant(MODIFIER||3905||131|CDS:AAS9616…	GT:GQ:SDP:DP:RD:AD:FREQ:PVAL:RBQ:ABQ:RDF:RDR:ADF:ADR	1/1:255:73:71:4:68:94.44%:8.6675E-37:45:37:4:0:32:36
Chromosome	1897096	.	C	CT	.	PASS	ADP=116;WT=0;HET=0;HOM=1;NC=0;EFF=upstream_gene_variant(MODIFIER||948||33|CDS:AAS96308|protein_coding|CODING|transcript:AAS96308||1),upstream_gene_variant(MODIFIER||1491||51|CDS:AAS96306|protein_coding|CODING|transcript:AAS96306||1|WARNING_TRANSCRIPT_NO_START_CODON),downstream_gene_variant(MODIFIER||4895||90|CDS:AAS96303|protein_coding|CODING|transcript:AAS96303||1),downstream_gene_variant(MODIFI…	GT:GQ:SDP:DP:RD:AD:FREQ:PVAL:RBQ:ABQ:RDF:RDR:ADF:ADR	1/1:255:117:116:7:110:94.02%:5.2332E-59:34:37:3:4:51:59
Chromosome	2083305	.	A	AC	.	PASS	ADP=111;WT=0;HET=0;HOM=1;NC=0;EFF=upstream_gene_variant(MODIFIER||4554||33|CDS:AAS96473|protein_coding|CODING|transcript:AAS96473||1),upstream_gene_variant(MODIFIER||1088||140|CDS:AAS96477|protein_coding|CODING|transcript:AAS96477||1),upstream_gene_variant(MODIFIER||3051||349|CDS:AAS96479|protein_coding|CODING|transcript:AAS96479||1),upstream_gene_variant(MODIFIER||4240||33|CDS:AAS96480|protein_c…	GT:GQ:SDP:DP:RD:AD:FREQ:PVAL:RBQ:ABQ:RDF:RDR:ADF:ADR	1/1:255:115:111:12:103:89.57%:2.3712E-52:37:34:6:6:57:46
Chromosome	2381876	.	TGAG	T	.	PASS	ADP=118;WT=0;HET=0;HOM=1;NC=0;EFF=stop_lost+disruptive_inframe_deletion(HIGH||tgagcg/tcg|p.Ter275_Ala276del/c.824_826delGAG|321|CDS:AAS96760|protein_coding|CODING|transcript:AAS96760|1|1),upstream_gene_variant(MODIFIER||155||144|CDS:AAS96761|protein_coding|CODING|transcript:AAS96761||1),upstream_gene_variant(MODIFIER||591||211|CDS:AAS96762|protein_coding|CODING|transcript:AAS96762||1),upstream_ge…	GT:GQ:SDP:DP:RD:AD:FREQ:PVAL:RBQ:ABQ:RDF:RDR:ADF:ADR	1/1:255:118:118:13:105:88.98%:5.0689E-53:35:38:7:6:59:46
Chromosome	2497258	.	AGCACGTTGCGCAATTCAC	A	.	PASS	ADP=72;WT=0;HET=1;HOM=0;NC=0;EFF=disruptive_inframe_deletion(MODERATE||cgtgaattgcgcaacgtgctt/ctt|p.Arg361_Leu367del/c.1082_1099delGTGAATTGCGCAACGTGC|463|CDS:AAS96867|protein_coding|CODING|transcript:AAS96867|1|1|WARNING_TRANSCRIPT_NO_START_CODON),upstream_gene_variant(MODIFIER||3386||47|CDS:AAS96864|protein_coding|CODING|transcript:AAS96864||1),upstream_gene_variant(MODIFIER||1188||127|CDS:AAS968…	GT:GQ:SDP:DP:RD:AD:FREQ:PVAL:RBQ:ABQ:RDF:RDR:ADF:ADR	0/1:129:72:72:37:35:48.61%:1.1574E-13:41:23:21:16:19:16
Chromosome	2982788	.	G	GCC	.	PASS	ADP=89;WT=0;HET=0;HOM=1;NC=0;EFF=upstream_gene_variant(MODIFIER||138||397|CDS:AAS97357|protein_coding|CODING|transcript:AAS97357||1),upstream_gene_variant(MODIFIER||1438||279|CDS:AAS97358|protein_coding|CODING|transcript:AAS97358||1),upstream_gene_variant(MODIFIER||2528||322|CDS:AAS97359|protein_coding|CODING|transcript:AAS97359||1|WARNING_TRANSCRIPT_NO_START_CODON),downstream_gene_variant(MODIFI…	GT:GQ:SDP:DP:RD:AD:FREQ:PVAL:RBQ:ABQ:RDF:RDR:ADF:ADR	1/1:255:91:89:20:71:78.02%:1.4804E-32:40:35:10:10:42:29
Chromosome	3056212	.	A	AG	.	PASS	ADP=94;WT=0;HET=0;HOM=1;NC=0;EFF=upstream_gene_variant(MODIFIER||559||570|CDS:AAS97422|protein_coding|CODING|transcript:AAS97422||1),upstream_gene_variant(MODIFIER||3397||689|CDS:AAS97419|protein_coding|CODING|transcript:AAS97419||1),upstream_gene_variant(MODIFIER||3894||520|CDS:AAS97424|protein_coding|CODING|transcript:AAS97424||1),downstream_gene_variant(MODIFIER||2531||345|CDS:AAS97423|protein…	GT:GQ:SDP:DP:RD:AD:FREQ:PVAL:RBQ:ABQ:RDF:RDR:ADF:ADR	1/1:255:95:94:10:85:89.47%:3.18E-43:39:37:4:6:41:44
Chromosome	3066926	.	C	CACG	.	PASS	ADP=104;WT=0;HET=0;HOM=1;NC=0;EFF=upstream_gene_variant(MODIFIER||31||474|CDS:AAS97431|protein_coding|CODING|transcript:AAS97431||1),upstream_gene_variant(MODIFIER||1459||115|CDS:AAS97432|protein_coding|CODING|transcript:AAS97432||1),upstream_gene_variant(MODIFIER||1803||577|CDS:AAS97433|protein_coding|CODING|transcript:AAS97433||1),upstream_gene_variant(MODIFIER||2840||47|CDS:AAS97426|protein_co…	GT:GQ:SDP:DP:RD:AD:FREQ:PVAL:RBQ:ABQ:RDF:RDR:ADF:ADR	1/1:255:105:104:16:89:84.76%:3.9533E-43:29:25:9:7:40:49
Chromosome	3140594	.	G	GGA	.	PASS	ADP=111;WT=0;HET=0;HOM=1;NC=0;EFF=frameshift_variant(HIGH||tgg/tgGAg|p.Trp693_Ile694fs/c.2079_2080insGA|1139|CDS:AAS97493|protein_coding|CODING|transcript:AAS97493|1|1),upstream_gene_variant(MODIFIER||4082||485|CDS:AAS97490|protein_coding|CODING|transcript:AAS97490||1),upstream_gene_variant(MODIFIER||3678||122|CDS:AAS97491|protein_coding|CODING|transcript:AAS97491||1),upstream_gene_variant(MODIFI…	GT:GQ:SDP:DP:RD:AD:FREQ:PVAL:RBQ:ABQ:RDF:RDR:ADF:ADR	1/1:255:112:111:15:97:86.61%:8.1272E-48:30:25:12:3:49:48
Chromosome	3254670	.	G	GC	.	PASS	ADP=27;WT=0;HET=1;HOM=0;NC=0;EFF=upstream_gene_variant(MODIFIER||231||589|CDS:AAS97578|protein_coding|CODING|transcript:AAS97578||1),upstream_gene_variant(MODIFIER||4464|||gene:DVU_23SE||NON_CODING|transcript:DVU_23SE||1),upstream_gene_variant(MODIFIER||4236|||DVU_tRNA-Ala-8-1||NON_CODING|transcript:DVU_tRNA-Ala-8||1),upstream_gene_variant(MODIFIER||4137|||DVU_tRNA-Ile-5-1||NON_CODING|transcript:…	GT:GQ:SDP:DP:RD:AD:FREQ:PVAL:RBQ:ABQ:RDF:RDR:ADF:ADR	0/1:52:31:27:12:14:51.85%:5.4595E-6:26:31:4:8:0:14
Chromosome	3455727	.	C	CT	.	PASS	ADP=42;WT=0;HET=0;HOM=1;NC=0;EFF=upstream_gene_variant(MODIFIER||4876||207|CDS:AAS97742|protein_coding|CODING|transcript:AAS97742||1),upstream_gene_variant(MODIFIER||4500||130|CDS:AAS97743|protein_coding|CODING|transcript:AAS97743||1),upstream_gene_variant(MODIFIER||762||166|CDS:AAS97750|protein_coding|CODING|transcript:AAS97750||1),upstream_gene_variant(MODIFIER||3832||222|CDS:AAS97744|protein_c…	GT:GQ:SDP:DP:RD:AD:FREQ:PVAL:RBQ:ABQ:RDF:RDR:ADF:ADR	1/1:180:42:42:5:37:88.1%:9.1365E-19:30:38:0:5:7:30
Chromosome	3457155	.	G	GCGC	.	PASS	ADP=93;WT=0;HET=0;HOM=1;NC=0;EFF=upstream_gene_variant(MODIFIER||4821||62|CDS:AAS97746|protein_coding|CODING|transcript:AAS97746||1),upstream_gene_variant(MODIFIER||4640||32|CDS:AAS97747|protein_coding|CODING|transcript:AAS97747||1),upstream_gene_variant(MODIFIER||3083||518|CDS:AAS97748|protein_coding|CODING|transcript:AAS97748||1),upstream_gene_variant(MODIFIER||1985||77|CDS:AAS97752|protein_cod…	GT:GQ:SDP:DP:RD:AD:FREQ:PVAL:RBQ:ABQ:RDF:RDR:ADF:ADR	1/1:255:99:93:13:84:86.6%:1.8458E-41:23:17:8:5:46:38
FLAGSTAT
2689850 + 0 in total (QC-passed reads + QC-failed reads)
0 + 0 secondary
0 + 0 supplimentary
0 + 0 duplicates
2620171 + 0 mapped (97.41%:-nan%)
2620171 + 0 paired in sequencing
1313489 + 0 read1
1306682 + 0 read2
2572376 + 0 properly paired (98.18%:-nan%)
2608386 + 0 with itself and mate mapped
11785 + 0 singletons (0.45%:-nan%)
3042 + 0 with mate mapped to a different chr
2927 + 0 with mate mapped to a different chr (mapQ>=5)

## Sheet: DvH-s4
SNPs
##fileformat=VCFv4.1
##source=VarScan2
##INFO=<ID=ADP,Number=1,Type=Integer,Description="Average per-sample depth of bases with Phred score >= 15">
##INFO=<ID=WT,Number=1,Type=Integer,Description="Number of samples called reference (wild-type)">
##INFO=<ID=HET,Number=1,Type=Integer,Description="Number of samples called heterozygous-variant">
##INFO=<ID=HOM,Number=1,Type=Integer,Description="Number of samples called homozygous-variant">
##INFO=<ID=NC,Number=1,Type=Integer,Description="Number of samples not called">
##FILTER=<ID=str10,Description="Less than 10% or more than 90% of variant supporting reads on one strand">
##FILTER=<ID=indelError,Description="Likely artifact due to indel reads at this position">
##FORMAT=<ID=GT,Number=1,Type=String,Description="Genotype">
##FORMAT=<ID=GQ,Number=1,Type=Integer,Description="Genotype Quality">
##FORMAT=<ID=SDP,Number=1,Type=Integer,Description="Raw Read Depth as reported by SAMtools">
##FORMAT=<ID=DP,Number=1,Type=Integer,Description="Quality Read Depth of bases with Phred score >= 15">
##FORMAT=<ID=RD,Number=1,Type=Integer,Description="Depth of reference-supporting bases (reads1)">
##FORMAT=<ID=AD,Number=1,Type=Integer,Description="Depth of variant-supporting bases (reads2)">
##FORMAT=<ID=FREQ,Number=1,Type=String,Description="Variant allele frequency">
##FORMAT=<ID=PVAL,Number=1,Type=String,Description="P-value from Fisher's Exact Test">
##FORMAT=<ID=RBQ,Number=1,Type=Integer,Description="Average quality of reference-supporting bases (qual1)">
##FORMAT=<ID=ABQ,Number=1,Type=Integer,Description="Average quality of variant-supporting bases (qual2)">
##FORMAT=<ID=RDF,Number=1,Type=Integer,Description="Depth of reference-supporting bases on forward strand (reads1plus)">
##FORMAT=<ID=RDR,Number=1,Type=Integer,Description="Depth of reference-supporting bases on reverse strand (reads1minus)">
##FORMAT=<ID=ADF,Number=1,Type=Integer,Description="Depth of variant-supporting bases on forward strand (reads2plus)">
##FORMAT=<ID=ADR,Number=1,Type=Integer,Description="Depth of variant-supporting bases on reverse strand (reads2minus)">
##SnpEffVersion="4.0e (build 2014-09-13), by Pablo Cingolani"
##SnpEffCmd="SnpEff GCA_000195755.1.25 1274_LIB12360_LDI10244_CCGTCC_L001_VARSCAN_OUTPUT "
##INFO=<ID=EFF,Number=.,Type=String,Description="Predicted effects for this variant.Format: 'Effect ( Effect_Impact | Functional_Class | Codon_Change | Amino_Acid_Change| Amino_Acid_length | Gene_Name | Transcript_BioType | Gene_Coding | Transcript_ID | Exon_Rank | Genotype_Number [ | ERRORS | WARNINGS ] )' ">
##INFO=<ID=LOF,Number=.,Type=String,Description="Predicted loss of function effects for this variant. Format: 'Gene_Name | Gene_ID | Number_of_transcripts_in_gene | Percent_of_transcripts_affected' ">
##INFO=<ID=NMD,Number=.,Type=String,Description="Predicted nonsense mediated decay effects for this variant. Format: 'Gene_Name | Gene_ID | Number_of_transcripts_in_gene | Percent_of_transcripts_affected' ">
#CHROM	POS	ID	REF	ALT	QUAL	FILTER	INFO	FORMAT	Sample1
pDV	49089	.	G	C	.	PASS	ADP=94;WT=0;HET=0;HOM=1;NC=0;EFF=upstream_gene_variant(MODIFIER||5||439|CDS:AAS94409|protein_coding|CODING|transcript:AAS94409||1|WARNING_TRANSCRIPT_NO_START_CODON),upstream_gene_variant(MODIFIER||1501||440|CDS:AAS94408|protein_coding|CODING|transcript:AAS94408||1),upstream_gene_variant(MODIFIER||2876||283|CDS:AAS94407|protein_coding|CODING|transcript:AAS94407||1),upstream_gene_variant(MODIFIER||…	GT:GQ:SDP:DP:RD:AD:FREQ:PVAL:RBQ:ABQ:RDF:RDR:ADF:ADR	1/1:255:95:94:0:94:100%:4.3861E-56:0:36:0:0:52:42
pDV	99998	.	C	G	.	PASS	ADP=21;WT=0;HET=1;HOM=0;NC=0;EFF=missense_variant(MODERATE|MISSENSE|gGc/gCc|p.Gly173Ala/c.518G>C|889|CDS:AAS94382|protein_coding|CODING|transcript:AAS94382|1|1),upstream_gene_variant(MODIFIER||3727||718|CDS:AAS94384|protein_coding|CODING|transcript:AAS94384||1),upstream_gene_variant(MODIFIER||2261||445|CDS:AAS94383|protein_coding|CODING|transcript:AAS94383||1),downstream_gene_variant(MODIFIER||60…	GT:GQ:SDP:DP:RD:AD:FREQ:PVAL:RBQ:ABQ:RDF:RDR:ADF:ADR	0/1:50:23:21:8:13:61.9%:7.9741E-6:33:35:3:5:4:9
Chromosome	122960	.	G	A	.	PASS	ADP=133;WT=0;HET=0;HOM=1;NC=0;EFF=synonymous_variant(LOW|SILENT|gcC/gcT|p.Ala61Ala/c.183C>T|816|CDS:AAS94577|protein_coding|CODING|transcript:AAS94577|1|1),upstream_gene_variant(MODIFIER||414||720|CDS:AAS94578|protein_coding|CODING|transcript:AAS94578||1),upstream_gene_variant(MODIFIER||2524||1105|CDS:AAS94576|protein_coding|CODING|transcript:AAS94576||1),downstream_gene_variant(MODIFIER||2717||3…	GT:GQ:SDP:DP:RD:AD:FREQ:PVAL:RBQ:ABQ:RDF:RDR:ADF:ADR	1/1:255:133:133:0:133:100%:1.7256E-79:0:37:0:0:77:56
Chromosome	860245	.	G	A	.	PASS	ADP=69;WT=0;HET=0;HOM=1;NC=0;EFF=synonymous_variant(LOW|SILENT|Ctg/Ttg|p.Leu153Leu/c.457C>T|292|CDS:AAS95249|protein_coding|CODING|transcript:AAS95249|1|1|WARNING_TRANSCRIPT_NO_START_CODON),upstream_gene_variant(MODIFIER||3317||454|CDS:AAS95245|protein_coding|CODING|transcript:AAS95245||1),upstream_gene_variant(MODIFIER||1843||356|CDS:AAS95251|protein_coding|CODING|transcript:AAS95251||1),upstrea…	GT:GQ:SDP:DP:RD:AD:FREQ:PVAL:RBQ:ABQ:RDF:RDR:ADF:ADR	1/1:255:69:69:0:69:100%:4.233E-41:0:37:0:0:39:30
Chromosome	1073326	.	C	T	.	PASS	ADP=128;WT=0;HET=0;HOM=1;NC=0;EFF=upstream_gene_variant(MODIFIER||216||284|CDS:AAS95458|protein_coding|CODING|transcript:AAS95458||1),upstream_gene_variant(MODIFIER||1255||354|CDS:AAS95459|protein_coding|CODING|transcript:AAS95459||1),upstream_gene_variant(MODIFIER||2498||210|CDS:AAS95460|protein_coding|CODING|transcript:AAS95460||1),upstream_gene_variant(MODIFIER||3134||854|CDS:AAS95461|protein_…	GT:GQ:SDP:DP:RD:AD:FREQ:PVAL:RBQ:ABQ:RDF:RDR:ADF:ADR	1/1:255:128:128:0:127:99.22%:6.9069E-76:0:37:0:0:52:75
Chromosome	1163420	.	C	T	.	PASS	ADP=82;WT=0;HET=1;HOM=0;NC=0;EFF=missense_variant(MODERATE|MISSENSE|Gcc/Acc|p.Ala200Thr/c.598G>A|256|CDS:AAS95542|protein_coding|CODING|transcript:AAS95542|1|1),upstream_gene_variant(MODIFIER||4479||256|CDS:AAS95537|protein_coding|CODING|transcript:AAS95537||1),upstream_gene_variant(MODIFIER||741||479|CDS:AAS95543|protein_coding|CODING|transcript:AAS95543||1|WARNING_TRANSCRIPT_NO_START_CODON),ups…	GT:GQ:SDP:DP:RD:AD:FREQ:PVAL:RBQ:ABQ:RDF:RDR:ADF:ADR	0/1:69:83:82:61:21:25.61%:1.0981E-7:32:18:43:18:0:21
Chromosome	1363430	.	C	A	.	PASS	ADP=49;WT=0;HET=0;HOM=1;NC=0;EFF=missense_variant(MODERATE|MISSENSE|aGa/aTa|p.Arg214Ile/c.641G>T|573|CDS:AAS95750|protein_coding|CODING|transcript:AAS95750|1|1|WARNING_TRANSCRIPT_NO_START_CODON),upstream_gene_variant(MODIFIER||4908||227|CDS:AAS95745|protein_coding|CODING|transcript:AAS95745||1),upstream_gene_variant(MODIFIER||4498||137|CDS:AAS95746|protein_coding|CODING|transcript:AAS95746||1),up…	GT:GQ:SDP:DP:RD:AD:FREQ:PVAL:RBQ:ABQ:RDF:RDR:ADF:ADR	1/1:255:49:49:0:49:100%:3.925E-29:0:36:0:0:14:35
Chromosome	1773256	.	G	C	.	PASS	ADP=91;WT=0;HET=0;HOM=1;NC=0;EFF=missense_variant(MODERATE|MISSENSE|Cag/Gag|p.Gln106Glu/c.316C>G|161|CDS:AAS96175|protein_coding|CODING|transcript:AAS96175|1|1),upstream_gene_variant(MODIFIER||682||39|CDS:AAS96176|protein_coding|CODING|transcript:AAS96176||1),upstream_gene_variant(MODIFIER||1069||415|CDS:AAS96177|protein_coding|CODING|transcript:AAS96177||1),upstream_gene_variant(MODIFIER||3816||…	GT:GQ:SDP:DP:RD:AD:FREQ:PVAL:RBQ:ABQ:RDF:RDR:ADF:ADR	1/1:255:91:91:0:91:100%:2.7621E-54:0:38:0:0:53:38
Chromosome	1913197	.	T	G	.	PASS	ADP=87;WT=0;HET=0;HOM=1;NC=0;EFF=missense_variant(MODERATE|MISSENSE|Atg/Ctg|p.Met102Leu/c.304A>C|318|CDS:AAS96318|protein_coding|CODING|transcript:AAS96318|1|1|WARNING_TRANSCRIPT_NO_START_CODON),upstream_gene_variant(MODIFIER||4187||260|CDS:AAS96313|protein_coding|CODING|transcript:AAS96313||1|WARNING_TRANSCRIPT_NO_START_CODON),upstream_gene_variant(MODIFIER||3322||307|CDS:AAS96314|protein_coding…	GT:GQ:SDP:DP:RD:AD:FREQ:PVAL:RBQ:ABQ:RDF:RDR:ADF:ADR	1/1:255:88:87:0:87:100%:6.9142E-52:0:37:0:0:48:39
Chromosome	2082589	.	G	A	.	PASS	ADP=74;WT=0;HET=1;HOM=0;NC=0;EFF=upstream_gene_variant(MODIFIER||3837||33|CDS:AAS96473|protein_coding|CODING|transcript:AAS96473||1),upstream_gene_variant(MODIFIER||1805||140|CDS:AAS96477|protein_coding|CODING|transcript:AAS96477||1),upstream_gene_variant(MODIFIER||3768||349|CDS:AAS96479|protein_coding|CODING|transcript:AAS96479||1),upstream_gene_variant(MODIFIER||4957||33|CDS:AAS96480|protein_co…	GT:GQ:SDP:DP:RD:AD:FREQ:PVAL:RBQ:ABQ:RDF:RDR:ADF:ADR	0/1:93:74:74:47:27:36.49%:4.0499E-10:37:33:1:46:27:0
Chromosome	2086064	.	G	A	.	PASS	ADP=77;WT=0;HET=1;HOM=0;NC=0;EFF=missense_variant(MODERATE|MISSENSE|tCc/tTc|p.Ser59Phe/c.176C>T|420|CDS:AAS96478|protein_coding|CODING|transcript:AAS96478|1|1),upstream_gene_variant(MODIFIER||293||349|CDS:AAS96479|protein_coding|CODING|transcript:AAS96479||1),upstream_gene_variant(MODIFIER||1482||33|CDS:AAS96480|protein_coding|CODING|transcript:AAS96480||1),upstream_gene_variant(MODIFIER||3321||2…	GT:GQ:SDP:DP:RD:AD:FREQ:PVAL:RBQ:ABQ:RDF:RDR:ADF:ADR	0/1:55:78:77:60:17:22.08%:2.8308E-6:31:19:39:21:0:17
Chromosome	2385452	.	G	A	.	PASS	ADP=96;WT=0;HET=0;HOM=1;NC=0;EFF=missense_variant(MODERATE|MISSENSE|Ggc/Agc|p.Gly115Ser/c.343G>A|173|CDS:AAS96766|protein_coding|CODING|transcript:AAS96766|1|1),upstream_gene_variant(MODIFIER||4720||248|CDS:AAS96769|protein_coding|CODING|transcript:AAS96769||1),downstream_gene_variant(MODIFIER||376||359|CDS:AAS96767|protein_coding|CODING|transcript:AAS96767||1),downstream_gene_variant(MODIFIER||4…	GT:GQ:SDP:DP:RD:AD:FREQ:PVAL:RBQ:ABQ:RDF:RDR:ADF:ADR	1/1:255:96:96:0:96:100%:2.7702E-57:0:37:0:0:58:38
Chromosome	2497258	.	A	C	.	PASS	ADP=21;WT=0;HET=0;HOM=1;NC=0;EFF=missense_variant(MODERATE|MISSENSE|cTt/cGt|p.Leu367Arg/c.1100T>G|463|CDS:AAS96867|protein_coding|CODING|transcript:AAS96867|1|1|WARNING_TRANSCRIPT_NO_START_CODON),upstream_gene_variant(MODIFIER||3385||47|CDS:AAS96864|protein_coding|CODING|transcript:AAS96864||1),upstream_gene_variant(MODIFIER||1187||127|CDS:AAS96866|protein_coding|CODING|transcript:AAS96866||1|WAR…	GT:GQ:SDP:DP:RD:AD:FREQ:PVAL:RBQ:ABQ:RDF:RDR:ADF:ADR	1/1:117:21:21:0:21:100%:1.8578E-12:0:35:0:0:5:16
Chromosome	2563275	.	C	T	.	PASS	ADP=123;WT=0;HET=1;HOM=0;NC=0;EFF=upstream_gene_variant(MODIFIER||1028||79|CDS:AAS96928|protein_coding|CODING|transcript:AAS96928||1),upstream_gene_variant(MODIFIER||3889|||gene:DVU_5SC||NON_CODING|transcript:DVU_5SC||1),upstream_gene_variant(MODIFIER||1257||70|CDS:AAS96929|protein_coding|CODING|transcript:AAS96929||1|WARNING_TRANSCRIPT_NO_START_CODON),upstream_gene_variant(MODIFIER||1758||149|CD…	GT:GQ:SDP:DP:RD:AD:FREQ:PVAL:RBQ:ABQ:RDF:RDR:ADF:ADR	0/1:99:125:123:93:30:24.39%:1.241E-10:37:39:46:47:16:14
Chromosome	2696674	.	C	T	.	PASS	ADP=92;WT=0;HET=1;HOM=0;NC=0;EFF=upstream_gene_variant(MODIFIER||3889|||gene:DVU_5SD||NON_CODING|transcript:DVU_5SD||1),upstream_gene_variant(MODIFIER||1670||209|CDS:AAS97051|protein_coding|CODING|transcript:AAS97051||1),upstream_gene_variant(MODIFIER||2340||1373|CDS:AAS97052|protein_coding|CODING|transcript:AAS97052||1),upstream_gene_variant(MODIFIER||861|||gene:DVU_23SD||NON_CODING|transcript:D…	GT:GQ:SDP:DP:RD:AD:FREQ:PVAL:RBQ:ABQ:RDF:RDR:ADF:ADR	0/1:72:94:92:70:22:23.91%:5.7302E-8:38:39:24:46:5:17
Chromosome	2991685	.	G	T	.	PASS	ADP=76;WT=0;HET=0;HOM=1;NC=0;EFF=missense_variant(MODERATE|MISSENSE|cGc/cTc|p.Arg335Leu/c.1004G>T|349|CDS:AAS97366|protein_coding|CODING|transcript:AAS97366|1|1),upstream_gene_variant(MODIFIER||74||100|CDS:AAS97367|protein_coding|CODING|transcript:AAS97367||1),upstream_gene_variant(MODIFIER||358||1076|CDS:AAS97368|protein_coding|CODING|transcript:AAS97368||1),upstream_gene_variant(MODIFIER||4391|…	GT:GQ:SDP:DP:RD:AD:FREQ:PVAL:RBQ:ABQ:RDF:RDR:ADF:ADR	1/1:255:76:76:0:76:100%:2.711E-45:0:38:0:0:49:27
Chromosome	3064064	.	C	G	.	PASS	ADP=98;WT=0;HET=0;HOM=1;NC=0;EFF=synonymous_variant(LOW|SILENT|gcG/gcC|p.Ala8Ala/c.24G>C|47|CDS:AAS97426|protein_coding|CODING|transcript:AAS97426|1|1),upstream_gene_variant(MODIFIER||4283||345|CDS:AAS97423|protein_coding|CODING|transcript:AAS97423||1),upstream_gene_variant(MODIFIER||1245||46|CDS:AAS97428|protein_coding|CODING|transcript:AAS97428||1),upstream_gene_variant(MODIFIER||1382||332|CDS:…	GT:GQ:SDP:DP:RD:AD:FREQ:PVAL:RBQ:ABQ:RDF:RDR:ADF:ADR	1/1:255:99:98:0:98:100%:1.7493E-58:0:37:0:0:52:46
Chromosome	3064065	.	G	C	.	PASS	ADP=96;WT=0;HET=0;HOM=1;NC=0;EFF=missense_variant(MODERATE|MISSENSE|gCg/gGg|p.Ala8Gly/c.23C>G|47|CDS:AAS97426|protein_coding|CODING|transcript:AAS97426|1|1),upstream_gene_variant(MODIFIER||4284||345|CDS:AAS97423|protein_coding|CODING|transcript:AAS97423||1),upstream_gene_variant(MODIFIER||1244||46|CDS:AAS97428|protein_coding|CODING|transcript:AAS97428||1),upstream_gene_variant(MODIFIER||1381||332…	GT:GQ:SDP:DP:RD:AD:FREQ:PVAL:RBQ:ABQ:RDF:RDR:ADF:ADR	1/1:255:99:96:0:96:100%:2.7702E-57:0:37:0:0:52:44
Chromosome	3141907	.	C	A	.	PASS	ADP=96;WT=0;HET=0;HOM=1;NC=0;EFF=missense_variant(MODERATE|MISSENSE|Cgt/Agt|p.Arg1131Ser/c.3391C>A|1139|CDS:AAS97493|protein_coding|CODING|transcript:AAS97493|1|1),upstream_gene_variant(MODIFIER||4990||122|CDS:AAS97491|protein_coding|CODING|transcript:AAS97491||1),upstream_gene_variant(MODIFIER||26||474|CDS:AAS97494|protein_coding|CODING|transcript:AAS97494||1),upstream_gene_variant(MODIFIER||345…	GT:GQ:SDP:DP:RD:AD:FREQ:PVAL:RBQ:ABQ:RDF:RDR:ADF:ADR	1/1:255:98:96:0:96:100%:2.7702E-57:0:37:0:0:49:47
Chromosome	3142197	.	G	A	.	PASS	ADP=70;WT=0;HET=0;HOM=1;NC=0;EFF=missense_variant(MODERATE|MISSENSE|Gat/Aat|p.Asp89Asn/c.265G>A|474|CDS:AAS97494|protein_coding|CODING|transcript:AAS97494|1|1),upstream_gene_variant(MODIFIER||3742||456|CDS:AAS97492|protein_coding|CODING|transcript:AAS97492||1),upstream_gene_variant(MODIFIER||1418||55|CDS:AAS97495|protein_coding|CODING|transcript:AAS97495||1),upstream_gene_variant(MODIFIER||1570||…	GT:GQ:SDP:DP:RD:AD:FREQ:PVAL:RBQ:ABQ:RDF:RDR:ADF:ADR	1/1:255:70:70:1:69:98.57%:7.5676E-40:38:38:1:0:31:38
Chromosome	3142198	.	A	G	.	PASS	ADP=71;WT=0;HET=0;HOM=1;NC=0;EFF=missense_variant(MODERATE|MISSENSE|gAt/gGt|p.Asp89Gly/c.266A>G|474|CDS:AAS97494|protein_coding|CODING|transcript:AAS97494|1|1),upstream_gene_variant(MODIFIER||3743||456|CDS:AAS97492|protein_coding|CODING|transcript:AAS97492||1),upstream_gene_variant(MODIFIER||1417||55|CDS:AAS97495|protein_coding|CODING|transcript:AAS97495||1),upstream_gene_variant(MODIFIER||1569||…	GT:GQ:SDP:DP:RD:AD:FREQ:PVAL:RBQ:ABQ:RDF:RDR:ADF:ADR	1/1:255:71:71:0:71:100%:2.6835E-42:0:38:0:0:33:38
INDELS
##fileformat=VCFv4.1
##source=VarScan2
##INFO=<ID=ADP,Number=1,Type=Integer,Description="Average per-sample depth of bases with Phred score >= 15">
##INFO=<ID=WT,Number=1,Type=Integer,Description="Number of samples called reference (wild-type)">
##INFO=<ID=HET,Number=1,Type=Integer,Description="Number of samples called heterozygous-variant">
##INFO=<ID=HOM,Number=1,Type=Integer,Description="Number of samples called homozygous-variant">
##INFO=<ID=NC,Number=1,Type=Integer,Description="Number of samples not called">
##FILTER=<ID=str10,Description="Less than 10% or more than 90% of variant supporting reads on one strand">
##FILTER=<ID=indelError,Description="Likely artifact due to indel reads at this position">
##FORMAT=<ID=GT,Number=1,Type=String,Description="Genotype">
##FORMAT=<ID=GQ,Number=1,Type=Integer,Description="Genotype Quality">
##FORMAT=<ID=SDP,Number=1,Type=Integer,Description="Raw Read Depth as reported by SAMtools">
##FORMAT=<ID=DP,Number=1,Type=Integer,Description="Quality Read Depth of bases with Phred score >= 15">
##FORMAT=<ID=RD,Number=1,Type=Integer,Description="Depth of reference-supporting bases (reads1)">
##FORMAT=<ID=AD,Number=1,Type=Integer,Description="Depth of variant-supporting bases (reads2)">
##FORMAT=<ID=FREQ,Number=1,Type=String,Description="Variant allele frequency">
##FORMAT=<ID=PVAL,Number=1,Type=String,Description="P-value from Fisher's Exact Test">
##FORMAT=<ID=RBQ,Number=1,Type=Integer,Description="Average quality of reference-supporting bases (qual1)">
##FORMAT=<ID=ABQ,Number=1,Type=Integer,Description="Average quality of variant-supporting bases (qual2)">
##FORMAT=<ID=RDF,Number=1,Type=Integer,Description="Depth of reference-supporting bases on forward strand (reads1plus)">
##FORMAT=<ID=RDR,Number=1,Type=Integer,Description="Depth of reference-supporting bases on reverse strand (reads1minus)">
##FORMAT=<ID=ADF,Number=1,Type=Integer,Description="Depth of variant-supporting bases on forward strand (reads2plus)">
##FORMAT=<ID=ADR,Number=1,Type=Integer,Description="Depth of variant-supporting bases on reverse strand (reads2minus)">
##SnpEffVersion="4.0e (build 2014-09-13), by Pablo Cingolani"
##SnpEffCmd="SnpEff GCA_000195755.1.25 1274_LIB12360_LDI10244_CCGTCC_L001_VARSCAN_OUTPUT_INDEL "
##INFO=<ID=EFF,Number=.,Type=String,Description="Predicted effects for this variant.Format: 'Effect ( Effect_Impact | Functional_Class | Codon_Change | Amino_Acid_Change| Amino_Acid_length | Gene_Name | Transcript_BioType | Gene_Coding | Transcript_ID | Exon_Rank | Genotype_Number [ | ERRORS | WARNINGS ] )' ">
##INFO=<ID=LOF,Number=.,Type=String,Description="Predicted loss of function effects for this variant. Format: 'Gene_Name | Gene_ID | Number_of_transcripts_in_gene | Percent_of_transcripts_affected' ">
##INFO=<ID=NMD,Number=.,Type=String,Description="Predicted nonsense mediated decay effects for this variant. Format: 'Gene_Name | Gene_ID | Number_of_transcripts_in_gene | Percent_of_transcripts_affected' ">
#CHROM	POS	ID	REF	ALT	QUAL	FILTER	INFO	FORMAT	Sample1
pDV	30836	.	G	GA	.	PASS	ADP=26;WT=0;HET=0;HOM=1;NC=0;EFF=frameshift_variant(HIGH||agt/agtT|p.Ser135_Pro136fs/c.405_406insT|153|CDS:AAS94425|protein_coding|CODING|transcript:AAS94425|1|1),upstream_gene_variant(MODIFIER||430||37|CDS:AAS94424|protein_coding|CODING|transcript:AAS94424||1),upstream_gene_variant(MODIFIER||750||136|CDS:AAS94422|protein_coding|CODING|transcript:AAS94422||1),upstream_gene_variant(MODIFIER||3144|…	GT:GQ:SDP:DP:RD:AD:FREQ:PVAL:RBQ:ABQ:RDF:RDR:ADF:ADR	1/1:121:26:26:2:24:92.31%:7.6222E-13:33:36:1:1:9:15
pDV	99977	.	GCGTAGTGGAACGGCTTGACGC	G	.	PASS	ADP=50;WT=0;HET=1;HOM=0;NC=0;EFF=disruptive_inframe_deletion(MODERATE||ggcgtcaagccgttccactacgcc/gcc|p.Gly173_Ala180del/c.518_538delGCGTCAAGCCGTTCCACTACG|889|CDS:AAS94382|protein_coding|CODING|transcript:AAS94382|1|1),upstream_gene_variant(MODIFIER||3707||718|CDS:AAS94384|protein_coding|CODING|transcript:AAS94384||1),upstream_gene_variant(MODIFIER||2241||445|CDS:AAS94383|protein_coding|CODING|tran…	GT:GQ:SDP:DP:RD:AD:FREQ:PVAL:RBQ:ABQ:RDF:RDR:ADF:ADR	0/1:79:51:50:28:22:44%:1.2104E-8:35:22:15:13:7:15
Chromosome	42867	.	A	AG	.	PASS	ADP=124;WT=0;HET=0;HOM=1;NC=0;EFF=upstream_gene_variant(MODIFIER||4884||500|CDS:AAS94514|protein_coding|CODING|transcript:AAS94514||1),upstream_gene_variant(MODIFIER||2872||176|CDS:AAS94523|protein_coding|CODING|transcript:AAS94523||1),upstream_gene_variant(MODIFIER||3582||204|CDS:AAS94524|protein_coding|CODING|transcript:AAS94524||1),upstream_gene_variant(MODIFIER||995||57|CDS:AAS94519|protein_c…	GT:GQ:SDP:DP:RD:AD:FREQ:PVAL:RBQ:ABQ:RDF:RDR:ADF:ADR	1/1:255:127:124:9:117:92.13%:8.601E-62:32:35:2:7:68:49
Chromosome	211389	.	T	TA	.	PASS	ADP=91;WT=0;HET=0;HOM=1;NC=0;EFF=upstream_gene_variant(MODIFIER||37||689|CDS:AAS94654|protein_coding|CODING|transcript:AAS94654||1),upstream_gene_variant(MODIFIER||4030||328|CDS:AAS94650|protein_coding|CODING|transcript:AAS94650||1),upstream_gene_variant(MODIFIER||3107||306|CDS:AAS94651|protein_coding|CODING|transcript:AAS94651||1),upstream_gene_variant(MODIFIER||2128||325|CDS:AAS94652|protein_co…	GT:GQ:SDP:DP:RD:AD:FREQ:PVAL:RBQ:ABQ:RDF:RDR:ADF:ADR	1/1:255:99:91:4:95:95.96%:1.9433E-52:23:33:1:3:43:52
Chromosome	882511	.	GC	G	.	PASS	ADP=90;WT=0;HET=0;HOM=1;NC=0;EFF=upstream_gene_variant(MODIFIER||3445|||DVU_tRNA-Ser-2-1||NON_CODING|transcript:DVU_tRNA-Ser-2||1),upstream_gene_variant(MODIFIER||3200||31|CDS:AAS95273|protein_coding|CODING|transcript:AAS95273||1|WARNING_TRANSCRIPT_NO_START_CODON),upstream_gene_variant(MODIFIER||2433||254|CDS:AAS95274|protein_coding|CODING|transcript:AAS95274||1),upstream_gene_variant(MODIFIER||1…	GT:GQ:SDP:DP:RD:AD:FREQ:PVAL:RBQ:ABQ:RDF:RDR:ADF:ADR	1/1:255:95:90:9:86:90.53%:3.0286E-44:32:36:5:4:39:47
Chromosome	1144620	.	G	GC	.	PASS	ADP=74;WT=0;HET=0;HOM=1;NC=0;EFF=upstream_gene_variant(MODIFIER||2420||249|CDS:AAS95518|protein_coding|CODING|transcript:AAS95518||1|WARNING_TRANSCRIPT_NO_START_CODON),upstream_gene_variant(MODIFIER||1782||213|CDS:AAS95519|protein_coding|CODING|transcript:AAS95519||1),upstream_gene_variant(MODIFIER||1186||198|CDS:AAS95520|protein_coding|CODING|transcript:AAS95520||1),upstream_gene_variant(MODIFIE…	GT:GQ:SDP:DP:RD:AD:FREQ:PVAL:RBQ:ABQ:RDF:RDR:ADF:ADR	1/1:255:75:74:5:70:93.33%:2.5898E-37:33:36:3:2:40:30
Chromosome	1191166	.	TC	T	.	PASS	ADP=95;WT=0;HET=0;HOM=1;NC=0;EFF=frameshift_variant(HIGH||ctc/|p.Leu324fs/c.972delC|326|CDS:AAS95567|protein_coding|CODING|transcript:AAS95567|1|1),upstream_gene_variant(MODIFIER||56||58|CDS:AAS95568|protein_coding|CODING|transcript:AAS95568||1|WARNING_TRANSCRIPT_NO_START_CODON),upstream_gene_variant(MODIFIER||4692||368|CDS:AAS95571|protein_coding|CODING|transcript:AAS95571||1),downstream_gene_va…	GT:GQ:SDP:DP:RD:AD:FREQ:PVAL:RBQ:ABQ:RDF:RDR:ADF:ADR	1/1:255:96:95:6:89:93.68%:1.397E-47:31:35:4:2:35:54
Chromosome	1313341	.	G	GC	.	PASS	ADP=82;WT=0;HET=0;HOM=1;NC=0;EFF=upstream_gene_variant(MODIFIER||4116||99|CDS:AAS95696|protein_coding|CODING|transcript:AAS95696||1),upstream_gene_variant(MODIFIER||2328||282|CDS:AAS95702|protein_coding|CODING|transcript:AAS95702||1),upstream_gene_variant(MODIFIER||1867||731|CDS:AAS95697|protein_coding|CODING|transcript:AAS95697||1),upstream_gene_variant(MODIFIER||4127||31|CDS:AAS95704|protein_co…	GT:GQ:SDP:DP:RD:AD:FREQ:PVAL:RBQ:ABQ:RDF:RDR:ADF:ADR	1/1:255:82:82:1:81:98.78%:5.7056E-47:18:37:0:1:44:37
Chromosome	1773344	.	GA	G	.	PASS	ADP=91;WT=0;HET=0;HOM=1;NC=0;EFF=frameshift_variant(HIGH||ttc/|p.Phe76fs/c.227delT|161|CDS:AAS96175|protein_coding|CODING|transcript:AAS96175|1|1),upstream_gene_variant(MODIFIER||593||39|CDS:AAS96176|protein_coding|CODING|transcript:AAS96176||1),upstream_gene_variant(MODIFIER||980||415|CDS:AAS96177|protein_coding|CODING|transcript:AAS96177||1),upstream_gene_variant(MODIFIER||3905||131|CDS:AAS9616…	GT:GQ:SDP:DP:RD:AD:FREQ:PVAL:RBQ:ABQ:RDF:RDR:ADF:ADR	1/1:255:92:91:5:87:94.57%:4.4744E-47:42:37:3:2:51:36
Chromosome	1897096	.	C	CT	.	PASS	ADP=104;WT=0;HET=0;HOM=1;NC=0;EFF=upstream_gene_variant(MODIFIER||948||33|CDS:AAS96308|protein_coding|CODING|transcript:AAS96308||1),upstream_gene_variant(MODIFIER||1491||51|CDS:AAS96306|protein_coding|CODING|transcript:AAS96306||1|WARNING_TRANSCRIPT_NO_START_CODON),downstream_gene_variant(MODIFIER||4895||90|CDS:AAS96303|protein_coding|CODING|transcript:AAS96303||1),downstream_gene_variant(MODIFI…	GT:GQ:SDP:DP:RD:AD:FREQ:PVAL:RBQ:ABQ:RDF:RDR:ADF:ADR	1/1:255:105:104:12:93:88.57%:8.4693E-47:36:37:7:5:42:51
Chromosome	2083305	.	A	AC	.	PASS	ADP=94;WT=0;HET=0;HOM=1;NC=0;EFF=upstream_gene_variant(MODIFIER||4554||33|CDS:AAS96473|protein_coding|CODING|transcript:AAS96473||1),upstream_gene_variant(MODIFIER||1088||140|CDS:AAS96477|protein_coding|CODING|transcript:AAS96477||1),upstream_gene_variant(MODIFIER||3051||349|CDS:AAS96479|protein_coding|CODING|transcript:AAS96479||1),upstream_gene_variant(MODIFIER||4240||33|CDS:AAS96480|protein_co…	GT:GQ:SDP:DP:RD:AD:FREQ:PVAL:RBQ:ABQ:RDF:RDR:ADF:ADR	1/1:255:96:94:14:82:85.42%:5.0893E-40:30:35:7:7:46:36
Chromosome	2381876	.	TGAG	T	.	PASS	ADP=84;WT=0;HET=0;HOM=1;NC=0;EFF=stop_lost+disruptive_inframe_deletion(HIGH||tgagcg/tcg|p.Ter275_Ala276del/c.824_826delGAG|321|CDS:AAS96760|protein_coding|CODING|transcript:AAS96760|1|1),upstream_gene_variant(MODIFIER||155||144|CDS:AAS96761|protein_coding|CODING|transcript:AAS96761||1),upstream_gene_variant(MODIFIER||591||211|CDS:AAS96762|protein_coding|CODING|transcript:AAS96762||1),upstream_gen…	GT:GQ:SDP:DP:RD:AD:FREQ:PVAL:RBQ:ABQ:RDF:RDR:ADF:ADR	1/1:255:84:84:7:77:91.67%:3.5195E-40:32:36:7:0:45:32
Chromosome	2497253	.	GTTCAAGCACGTTGCGCAA	G	.	PASS	ADP=70;WT=0;HET=1;HOM=0;NC=0;EFF=inframe_deletion(MODERATE||ttgcgcaacgtgcttgaa/|p.Leu363_Glu368del/c.1087_1104delTTGCGCAACGTGCTTGAA|463|CDS:AAS96867|protein_coding|CODING|transcript:AAS96867|1|1|WARNING_TRANSCRIPT_NO_START_CODON),upstream_gene_variant(MODIFIER||3381||47|CDS:AAS96864|protein_coding|CODING|transcript:AAS96864||1),upstream_gene_variant(MODIFIER||1183||127|CDS:AAS96866|protein_coding…	GT:GQ:SDP:DP:RD:AD:FREQ:PVAL:RBQ:ABQ:RDF:RDR:ADF:ADR	0/1:155:70:70:30:40:57.14%:3.1307E-16:35:17:12:18:24:16
Chromosome	2982788	.	G	GCC	.	PASS	ADP=65;WT=0;HET=0;HOM=1;NC=0;EFF=upstream_gene_variant(MODIFIER||138||397|CDS:AAS97357|protein_coding|CODING|transcript:AAS97357||1),upstream_gene_variant(MODIFIER||1438||279|CDS:AAS97358|protein_coding|CODING|transcript:AAS97358||1),upstream_gene_variant(MODIFIER||2528||322|CDS:AAS97359|protein_coding|CODING|transcript:AAS97359||1|WARNING_TRANSCRIPT_NO_START_CODON),downstream_gene_variant(MODIFI…	GT:GQ:SDP:DP:RD:AD:FREQ:PVAL:RBQ:ABQ:RDF:RDR:ADF:ADR	1/1:255:68:65:8:59:86.76%:1.126E-29:33:38:1:7:38:21
Chromosome	3056212	.	A	AG	.	PASS	ADP=94;WT=0;HET=0;HOM=1;NC=0;EFF=upstream_gene_variant(MODIFIER||559||570|CDS:AAS97422|protein_coding|CODING|transcript:AAS97422||1),upstream_gene_variant(MODIFIER||3397||689|CDS:AAS97419|protein_coding|CODING|transcript:AAS97419||1),upstream_gene_variant(MODIFIER||3894||520|CDS:AAS97424|protein_coding|CODING|transcript:AAS97424||1),downstream_gene_variant(MODIFIER||2531||345|CDS:AAS97423|protein…	GT:GQ:SDP:DP:RD:AD:FREQ:PVAL:RBQ:ABQ:RDF:RDR:ADF:ADR	1/1:255:96:94:5:91:94.79%:2.1943E-49:28:37:1:4:49:42
Chromosome	3066926	.	C	CACG	.	PASS	ADP=78;WT=0;HET=0;HOM=1;NC=0;EFF=upstream_gene_variant(MODIFIER||31||474|CDS:AAS97431|protein_coding|CODING|transcript:AAS97431||1),upstream_gene_variant(MODIFIER||1459||115|CDS:AAS97432|protein_coding|CODING|transcript:AAS97432||1),upstream_gene_variant(MODIFIER||1803||577|CDS:AAS97433|protein_coding|CODING|transcript:AAS97433||1),upstream_gene_variant(MODIFIER||2840||47|CDS:AAS97426|protein_cod…	GT:GQ:SDP:DP:RD:AD:FREQ:PVAL:RBQ:ABQ:RDF:RDR:ADF:ADR	1/1:255:79:78:10:69:87.34%:2.196E-34:27:26:5:5:28:41
Chromosome	3140594	.	G	GGA	.	PASS	ADP=96;WT=0;HET=0;HOM=1;NC=0;EFF=frameshift_variant(HIGH||tgg/tgGAg|p.Trp693_Ile694fs/c.2079_2080insGA|1139|CDS:AAS97493|protein_coding|CODING|transcript:AAS97493|1|1),upstream_gene_variant(MODIFIER||4082||485|CDS:AAS97490|protein_coding|CODING|transcript:AAS97490||1),upstream_gene_variant(MODIFIER||3678||122|CDS:AAS97491|protein_coding|CODING|transcript:AAS97491||1),upstream_gene_variant(MODIFIE…	GT:GQ:SDP:DP:RD:AD:FREQ:PVAL:RBQ:ABQ:RDF:RDR:ADF:ADR	1/1:255:96:96:10:86:89.58%:8.8242E-44:33:24:7:3:54:32
Chromosome	3455727	.	C	CT	.	PASS	ADP=32;WT=0;HET=0;HOM=1;NC=0;EFF=upstream_gene_variant(MODIFIER||4876||207|CDS:AAS97742|protein_coding|CODING|transcript:AAS97742||1),upstream_gene_variant(MODIFIER||4500||130|CDS:AAS97743|protein_coding|CODING|transcript:AAS97743||1),upstream_gene_variant(MODIFIER||762||166|CDS:AAS97750|protein_coding|CODING|transcript:AAS97750||1),upstream_gene_variant(MODIFIER||3832||222|CDS:AAS97744|protein_c…	GT:GQ:SDP:DP:RD:AD:FREQ:PVAL:RBQ:ABQ:RDF:RDR:ADF:ADR	1/1:118:32:32:6:26:81.25%:1.5064E-12:33:39:1:5:7:19
Chromosome	3457155	.	G	GCGC	.	PASS	ADP=95;WT=0;HET=0;HOM=1;NC=0;EFF=upstream_gene_variant(MODIFIER||4821||62|CDS:AAS97746|protein_coding|CODING|transcript:AAS97746||1),upstream_gene_variant(MODIFIER||4640||32|CDS:AAS97747|protein_coding|CODING|transcript:AAS97747||1),upstream_gene_variant(MODIFIER||3083||518|CDS:AAS97748|protein_coding|CODING|transcript:AAS97748||1),upstream_gene_variant(MODIFIER||1985||77|CDS:AAS97752|protein_cod…	GT:GQ:SDP:DP:RD:AD:FREQ:PVAL:RBQ:ABQ:RDF:RDR:ADF:ADR	1/1:255:97:95:6:91:93.81%:9.9538E-49:22:17:2:4:37:54
FLAGSTAT
2511606 + 0 in total (QC-passed reads + QC-failed reads)
0 + 0 secondary
0 + 0 supplimentary
0 + 0 duplicates
2465580 + 0 mapped (98.17%:-nan%)
2465580 + 0 paired in sequencing
1236828 + 0 read1
1228752 + 0 read2
2413806 + 0 properly paired (97.90%:-nan%)
2451903 + 0 with itself and mate mapped
13677 + 0 singletons (0.55%:-nan%)
4687 + 0 with mate mapped to a different chr
4519 + 0 with mate mapped to a different chr (mapQ>=5)

[truncated: 1 more sheets: DvH-s5]
