# Supplementary material for: A stable genetic polymorphism underpinning microbial syntrophy
Source: ISME J. 2016 Jun 3;10(12):2844–53. doi: 10.1038/ismej.2016.80 (PMC5042321; doi:10.1038/ismej.2016.80)
Supplement: Supplementary Table S1 [file ismej201680x4.xlsx]

## Sheet: Reactions
Abbreviation	Name	Catalyzed reaction	E° (pH = 7)	Genes	EC Number	Rhea ID
LDH	Lactate Dehydrogenase	1 Lac[c] + 2 EC1_ox[c] --> 1 Pyr[c] + 2 EC1_red[c] + 2 prot[c]	-0.190674	DVU0600	1.1.1.27	23447
POR	Pyruvate Ferredoxin Oxidoreductase	1 CoA[c] + 2 EC2_ox[c] + 1 Pyr[c] --> 1 Ac-CoA[c] + 1 CO2[c] + 2 EC2_red[c] + 1 prot[c]		DVU3025	1.2.7.1	12768
PTA	Phosphate Acetyltransferase	1 Ac-CoA[c] + 1 Pi[c] --> 1 Ac-P[c] + 1 CoA[c]		DVU3029	2.3.1.8	19524
ACK	Acetate Kinase	1 ATP[c] + 1 Ac[c] --> 1 Ac-P[c] + 1 ADP[c]		DVU3030	2.7.2.1	11355
POR+PTA+ACK	Combined RXN	2 EC3_ox[c] + 1 Pyr[c] + 1 Pi[c] + 1 ADP[c] + 1 H2O[c] --> 1 ATP[c] + 1 Ac[c] + 1 CO2[c] + 2 EC3_red[c] + 1 prot[c]	-0.519171
FDN	Formate Dehydrogenase	1 For[c] + 2 EC2_ox[c] --> 1 CO2[c] +2 EC2_red[c] + 1 prot[c]	-0.432124	DVU0587, DVU2482, DVU2812	1.2.1.2	15988
HUP	Hydrogenase, periplasmic	1 H2[p] + 2 EC1_ox[c] --> 2 prot[p] + 2 EC1_red[c]	-0.414508
HYD	Hydrogenase, cytoplasmic	2 EC3_ox[c] + 1 H2[p] --> 2 EC3_red[c] + 2 prot[c]	-0.414508
COO	Coo Hydrogenase	2 EC3_ox[c] + 1 H2[p] --> 2 EC3_red[c] + 2 prot[c]	-0.414508	DVU2287
COO (2 H+/Na+)	Coo Hydrogenase, Na+/H+ translocating	2 EC1_ox[c] + 1 H2[p] --> 2 EC1_red[c] + 2 prot[p]	-0.414508	DVU2287
SAT	ATP Sulfate Adenylyltransferase	1 ATP[c] + 1 SO4[c] + 1 prot[c] --> 1 PP[c] + 1 APS[c]		DVU1295	2.7.7.4	18136
APR	Adenylyl Sulfate Reductase	1 SO3[c] + 2 EC1_ox[c] + 1 AMP[c] --> 1 APS[c] + 2 EC1_red[c]		DVU0846, DVU0847	1.8.99.2	24243
SAT+APR	Combined RXN	1 ATP[c] + 1 SO4[c] + 1 prot[c] + 2 EC1_red[c] --> 1 PP[c] + 1 SO3[c] + 2 EC1_ox[c] + 1 AMP[c]	-0.0113397
DSV	Sulfite Reductase	6 EC1_ox[c] + 3 H2O[c] + 1 HS[c] --> 6 EC1_red[c] + 7 prot[c] + 1 SO3[c]	-0.115889	DVU0402, DVU0403	1.8.99.1	10547
ALD	Alanine Dehydrogenase	1 Ala[c] + 1 H2O[c] + 2 EC2_ox[c] --> 1 Pyr[c] + 1 NH4[c] + 2 EC2_red[c] + 2 prot[c]	-0.131088	DVU0571	1.4.1.1	18408
ADH	Ethanol Dehydrogenase	1 EtOH[c] + 2 EC1_ox[c] --> 1 AcA[c] + 2 EC1_red[c] + 2 prot[c]	-0.197409	DVU2405	1.1.1.1	25293
