# Supplementary material for: A stable genetic polymorphism underpinning microbial syntrophy
Source: ISME J. 2016 Jun 3;10(12):2844–53. doi: 10.1038/ismej.2016.80 (PMC5042321; doi:10.1038/ismej.2016.80)
Supplement: Supplementary Table S2 [file ismej201680x5.xlsx]

## Sheet: Compounds
Abbreviation	Name	Formula (neutral)	Formula (charged)	Charge	Compartment	ChEBI ID
Lac[c]	Lactate	C3H5O3	C3H5O3-	-1	Cytoplasm	16651
Ac[c]	Acetate	C2H3O2	C2H3O2-	-1	Cytoplasm	30089
CoA[c]	Coenzyme A	C21H32N7O16P3S	C21H32N7O16P3S(-4)	-4	Cytoplasm	57287
Ac-CoA[c]	Acetyl-Coenzyme A	C23H34N7O17P3S	C23H34N7O17P3S(-4)	-4	Cytoplasm	57288
Ac-P[c]	Acetyl-Phosphate	C2H3O5P	C2H3O5P(-2)	-2	Cytoplasm	22191
CO2[c]	Carbondioxide	CO2	CO2	0	Cytoplasm	16526
For[c]	Formate	CHO2	CHO2-	-1	Cytoplasm	15740
Pyr[c]	Pyruvate	C3H3O3	C3H3O3-	-1	Cytoplasm	15361
Ala[c]	Alanine	C3H7NO2	C3H7NO2	0	Cytoplasm	57972
AcA[c]	Acetaldehyde	C2H4O	C2H4O	0	Cytoplasm	15343
EtOH[c]	Ethanol	C2H6O	C2H6O	0	Cytoplasm	16236
CO2[c]	Carbon Dioxide	CO2	CO2	0	Cytoplasm	16526
SO4[c]	Sulfate	SO4	SO4(-2)	-2	Cytoplasm	16189
APS[c]	Adenylyl Sulfate	C10H12N5O10PS	C10H12N5O10PS(-2)	-2	Cytoplasm	58243
SO3[c]	Sulfite	SO3	SO3(-2)	-2	Cytoplasm	17359
HS[c]	Hydrogen Sulfide	HS	HS-	-1	Cytoplasm	29919
H2[p]	Hydrogen	H2	H2	0	Periplasm	18276
EC1_red[c]	Electron carrier 1, reduced	EC1	EC1-	-1	Cytoplasm	E° = -0.19 V
EC1_ox[c]	Electron carrier 1, oxidized	EC1	EC1	0	Cytoplasm	E° = -0.19 V
EC2_red[c]	Electron carrier 2, reduced	EC2	EC2-	-1	Cytoplasm	E° = -0.32 V
EC2_ox[c]	Electron carrier 2, oxidized	EC2	EC2	0	Cytoplasm	E° = -0.32 V
EC3_red[c]	Electron carrier 3, reduced	EC3	EC3-	-1	Cytoplasm	E° = -0.43 V
EC3_ox[c]	Electron carrier 3, oxidized	EC3	EC3	0	Cytoplasm	E° = -0.43 V
